# Supplementary material for: Poly[diaqua­[3,5-bis­(trifluoro­meth­yl)pyrazolido]potassium]
Source: Acta Crystallogr Sect E Struct Rep Online. 2010 Jul 14;66(Pt 8):m928. doi: 10.1107/S1600536810027133 (PMC3007281; doi:10.1107/S1600536810027133)
Supplement: Supplementary file 1 [file e-66-0m928-sup1.cif]

##############################################################################
###                                                                        ###
###        Electronic paper (Acta Crystallographica Section E)             ###
###                                                                        ###
##############################################################################
#                                                                            #
# This CIF contains the data in a paper accepted for publication in Acta     #
# Crystallographica Section E. It conforms to the requirements of Notes      #
# for Authors for Section E, and has been peer reviewed under the auspices   #
# of the IUCr Commission on Journals.                                        #
#                                                                            #
# Full details of the Crystallographic Information File format               #
# are given in the paper "The Crystallographic Information File (CIF):       #
# a New Standard Archive File for Crystallography" by S. R. Hall, F. H.      #
# Allen and I. D. Brown [Acta Cryst. (1991), A47, 655-685].                  #
#                                                                            #
# The current version of the core CIF dictionary is obtainable from          #
# ftp://ftp.iucr.org/pub/cif_core.dic. The current version number is 2.4.    #
#                                                                            #
# Software is freely available for graphical display of the structure(s) in  #
# this CIF.  For information consult the CIF home page http://www.iucr.org/  #
# cif/home.html                                                              #
#                                                                            #
# This file may be used for bona fide research purposes within the           #
# scientific community so long as proper attribution is given to the journal # 
# article from which it was obtained.                                        #
#                                                                            #
##############################################################################
                                             
data_I
_audit_creation_method     SHELXL-97
_chemical_name_systematic
;
Poly[diaqua[3,5-bis(trifluoromethyl)pyrazolido]potassium]
;
_chemical_name_common     ?
_chemical_formula_moiety     'C5 H5 F6 K N2 O2'
_chemical_formula_sum     'C5 H5 F6 K N2 O2'
_chemical_formula_iupac     '[K (C5 H F6 N2) (H2 O)2]'
_chemical_formula_weight     278.21
_chemical_melting_point     ?
_symmetry_cell_setting     triclinic
_symmetry_space_group_name_H-M     'P -1'
_symmetry_space_group_name_Hall     '-P 1'
loop_
    _symmetry_equiv_pos_as_xyz
    'x, y, z'
    '-x, -y, -z'
_cell_length_a     9.7453(9)
_cell_length_b     9.8179(10)
_cell_length_c     12.5243(14)
_cell_angle_alpha     67.756(8)
_cell_angle_beta     78.178(8)
_cell_angle_gamma     88.758(8)
_cell_volume     1083.53(19)
_cell_formula_units_Z     4
_cell_measurement_reflns_used     10340
_cell_measurement_theta_min     3.6
_cell_measurement_theta_max     25.7
_cell_measurement_temperature     173(2)
_exptl_crystal_description     block
_exptl_crystal_colour     colourless
_exptl_crystal_size_max     0.41
_exptl_crystal_size_mid     0.40
_exptl_crystal_size_min     0.38
_exptl_crystal_density_diffrn     1.705
_exptl_crystal_density_meas     ?
_exptl_crystal_density_method     'not measured'
_exptl_crystal_F_000     552
_exptl_absorpt_coefficient_mu     0.563
_exptl_absorpt_correction_type     multi-scan
_exptl_absorpt_process_details     '(MULABS; Spek, 2009; Blessing, 1995)'
_exptl_absorpt_correction_T_min     0.8021
_exptl_absorpt_correction_T_max     0.8146
_exptl_special_details
;
;
_diffrn_ambient_temperature     173(2)
_diffrn_radiation_type     MoK\a
_diffrn_radiation_wavelength     0.71073
_diffrn_radiation_source     'fine-focus sealed tube'
_diffrn_radiation_monochromator     graphite
_diffrn_measurement_device_type     'Stoe IPDS II two-circle'
_diffrn_measurement_method     \w
_diffrn_detector_area_resol_mean     ?
_diffrn_reflns_number     11313
_diffrn_reflns_av_R_equivalents     0.0387
_diffrn_reflns_av_sigmaI/netI     0.0344
_diffrn_reflns_theta_min     3.60
_diffrn_reflns_theta_max     25.61
_diffrn_reflns_theta_full     25.00
_diffrn_measured_fraction_theta_max     0.989
_diffrn_measured_fraction_theta_full     0.994
_diffrn_reflns_limit_h_min     -11
_diffrn_reflns_limit_h_max     11
_diffrn_reflns_limit_k_min     -11
_diffrn_reflns_limit_k_max     11
_diffrn_reflns_limit_l_min     -15
_diffrn_reflns_limit_l_max     15
_diffrn_standards_number     0
_diffrn_standards_interval_count     .
_diffrn_standards_interval_time     .
_diffrn_standards_decay_%     ?
_refine_special_details
;
Refinement of <i>F</i>^2^ against ALL reflections. The weighted <i>R</i>-factor
<i>wR</i> and goodness of fit <i>S</i> are based on <i>F</i>^2^, conventional
<i>R</i>-factors <i>R</i> are based on <i>F</i>, with <i>F</i> set to zero for
negative <i>F</i>^2^. The threshold expression of <i>F</i>^2^ >
\s(<i>F</i>^2^) is used only for calculating <i>R</i>-factors(gt) <i>etc</i>.
and is not relevant to the choice of reflections for refinement.
<i>R</i>-factors based on <i>F</i>^2^ are statistically about twice as large
as those based on <i>F</i>, and <i>R</i>- factors based on ALL data will be
even larger.
;
_reflns_number_total     4027
_reflns_number_gt     3316
_reflns_threshold_expression     I>2\s(I)
_refine_ls_structure_factor_coef     Fsqd
_refine_ls_matrix_type     full
_refine_ls_R_factor_all     0.0600
_refine_ls_R_factor_gt     0.0485
_refine_ls_wR_factor_gt     0.1194
_refine_ls_wR_factor_ref     0.1237
_refine_ls_goodness_of_fit_ref     1.129
_refine_ls_restrained_S_all     1.307
_refine_ls_number_reflns     4027
_refine_ls_number_parameters     425
_refine_ls_number_restraints     704
_refine_ls_hydrogen_treatment     mixed
_refine_ls_weighting_scheme     calc
_refine_ls_weighting_details
         'calc w=1/[\s^2^(Fo^2^)+(0.0432P)^2^+1.5007P] where P=(Fo^2^+2Fc^2^)/3'
_atom_sites_solution_hydrogens     geom
_atom_sites_solution_primary     direct
_atom_sites_solution_secondary     difmap
_refine_ls_shift/su_max     0.000
_refine_ls_shift/su_mean     0.000
_refine_diff_density_max     0.549
_refine_diff_density_min     -0.338
_refine_ls_extinction_method     none
_refine_ls_extinction_coef     ?
loop_
    _atom_type_symbol
    _atom_type_description
    _atom_type_scat_dispersion_real
    _atom_type_scat_dispersion_imag
    _atom_type_scat_source
    'C' 'C' 0.0033 0.0016
                         'International Tables Vol C Tables 4.2.6.8 and 6.1.1.4'
    'H' 'H' 0.0000 0.0000
                         'International Tables Vol C Tables 4.2.6.8 and 6.1.1.4'
    'F' 'F' 0.0171 0.0103
                         'International Tables Vol C Tables 4.2.6.8 and 6.1.1.4'
    'K' 'K' 0.2009 0.2494
                         'International Tables Vol C Tables 4.2.6.8 and 6.1.1.4'
    'N' 'N' 0.0061 0.0033
                         'International Tables Vol C Tables 4.2.6.8 and 6.1.1.4'
    'O' 'O' 0.0106 0.0060
                         'International Tables Vol C Tables 4.2.6.8 and 6.1.1.4'
_computing_data_collection     'X-AREA (Stoe & Cie, 2001)'
_computing_cell_refinement     'X-AREA (Stoe & Cie, 2001)'
_computing_data_reduction     'X-AREA (Stoe & Cie, 2001)'
_computing_structure_solution     'SHELXS97 (Sheldrick, 2008)'
_computing_structure_refinement     'SHELXL97 (Sheldrick, 2008)'
_computing_molecular_graphics
                 'XP (Sheldrick, 2008) and Mercury (Macrae <i>et al.</i>, 2006)'
_computing_publication_material     'SHELXL97 (Sheldrick, 2008)'
loop_
    _atom_site_type_symbol
    _atom_site_label
    _atom_site_fract_x
    _atom_site_fract_y
    _atom_site_fract_z
    _atom_site_U_iso_or_equiv
    _atom_site_adp_type
    _atom_site_calc_flag
    _atom_site_refinement_flags
    _atom_site_occupancy
    _atom_site_disorder_assembly
    _atom_site_disorder_group
    K K1 0.39698(8) 0.67416(8) 0.37909(7) 0.0306(2) Uani d . 1 . .
    K K2 0.08656(8) 0.81180(8) 0.61839(8) 0.0317(2) Uani d . 1 . .
    O O1 0.3599(3) 0.8616(3) 0.4958(2) 0.0302(6) Uani d D 1 . .
    H H1A 0.368(5) 0.9497(17) 0.455(3) 0.036 Uiso d D 1 . .
    H H1B 0.410(4) 0.841(5) 0.544(3) 0.036 Uiso d D 1 . .
    O O2 0.1232(3) 0.6242(3) 0.5002(3) 0.0341(6) Uani d D 1 . .
    H H2A 0.104(5) 0.539(2) 0.547(3) 0.041 Uiso d D 1 . .
    H H2B 0.075(4) 0.630(5) 0.453(3) 0.041 Uiso d D 1 . .
    O O3 0.3856(3) 0.3788(3) 0.5015(2) 0.0298(6) Uani d D 1 . .
    H H3A 0.407(4) 0.337(4) 0.456(3) 0.036 Uiso d D 1 . .
    H H3B 0.314(3) 0.335(4) 0.549(3) 0.036 Uiso d D 1 . .
    O O4 0.1246(3) 1.1129(3) 0.4996(3) 0.0322(6) Uani d D 1 . .
    H H4A 0.199(3) 1.128(5) 0.452(3) 0.039 Uiso d D 1 . .
    H H4B 0.128(5) 1.152(4) 0.546(3) 0.039 Uiso d D 1 . .
    N N1 0.1337(3) 0.2318(3) 0.6765(3) 0.0326(7) Uani d . 1 . .
    N N2 0.0336(3) 0.3299(3) 0.6808(3) 0.0338(7) Uani d . 1 . .
    C C3 -0.0136(4) 0.3079(4) 0.7954(4) 0.0359(9) Uani d . 1 . .
    C C4 0.0550(4) 0.1969(4) 0.8683(4) 0.0378(9) Uani d . 1 . .
    H H4 0.0428 0.1606 0.9518 0.045 Uiso calc R 1 . .
    C C5 0.1458(4) 0.1523(4) 0.7882(3) 0.0306(8) Uani d . 1 . .
    C C6 -0.1252(5) 0.3993(5) 0.8265(4) 0.0512(12) Uani d D 1 . .
    C C7 0.2477(4) 0.0352(5) 0.8098(4) 0.0435(10) Uani d D 1 . .
    N N11 0.3789(3) 0.1607(3) 0.3208(3) 0.0332(7) Uani d . 1 . .
    N N12 0.4741(3) 0.2560(3) 0.3258(3) 0.0319(7) Uani d . 1 . .
    C C13 0.5380(4) 0.3394(4) 0.2138(3) 0.0287(8) Uani d . 1 A .
    C C14 0.4871(4) 0.3002(4) 0.1328(3) 0.0356(9) Uani d . 1 . .
    H H14 0.5142 0.3398 0.0491 0.043 Uiso calc R 1 . .
    C C15 0.3864(4) 0.1881(4) 0.2058(3) 0.0339(8) Uani d . 1 . .
    C C16 0.6470(4) 0.4559(4) 0.1921(3) 0.0367(9) Uani d D 1 . .
    C C17 0.2902(5) 0.1001(5) 0.1750(4) 0.0492(11) Uani d D 1 . .
    F F61 -0.2511(7) 0.3608(16) 0.8164(17) 0.083(3) Uani d PDU 0.69(4) . 1
    F F62 -0.141(2) 0.3797(16) 0.9412(6) 0.083(3) Uani d PDU 0.69(4) . 1
    F F63 -0.1015(14) 0.5433(9) 0.7639(14) 0.072(3) Uani d PDU 0.69(4) . 1
    F F61' -0.233(2) 0.413(3) 0.768(3) 0.064(6) Uani d PDU 0.31(4) . 2
    F F62' -0.188(3) 0.354(2) 0.9391(12) 0.062(5) Uani d PDU 0.31(4) . 2
    F F63' -0.076(3) 0.5390(19) 0.796(2) 0.053(5) Uani d PDU 0.31(4) . 2
    F F71 0.259(2) -0.040(2) 0.7424(16) 0.073(4) Uani d PDU 0.48(3) . 1
    F F72 0.3831(9) 0.0999(13) 0.7868(15) 0.063(4) Uani d PDU 0.48(3) . 1
    F F73 0.2264(18) -0.053(2) 0.9224(9) 0.053(3) Uani d PDU 0.48(3) . 1
    F F71' 0.1992(18) -0.0831(11) 0.7881(14) 0.062(3) Uani d PDU 0.52(3) . 2
    F F72' 0.3724(13) 0.0738(14) 0.7403(16) 0.085(5) Uani d PDU 0.52(3) . 2
    F F73' 0.2595(19) -0.0300(18) 0.9222(9) 0.048(3) Uani d PDU 0.52(3) . 2
    F F161 0.6176(13) 0.5317(19) 0.2597(15) 0.074(4) Uani d PDU 0.56(3) A 1
    F F162 0.7721(8) 0.3939(10) 0.2141(13) 0.060(3) Uani d PDU 0.56(3) . 1
    F F163 0.6807(15) 0.5469(16) 0.0798(8) 0.056(3) Uani d PDU 0.56(3) A 1
    F F16' 0.5838(12) 0.5759(11) 0.2114(14) 0.052(3) Uani d PDU 0.44(3) A 2
    F F16" 0.737(2) 0.4186(15) 0.2627(18) 0.077(5) Uani d PDU 0.44(3) . 2
    F F16* 0.7155(19) 0.5199(18) 0.0808(10) 0.051(3) Uani d PDU 0.44(3) A 2
    F F171 0.1522(14) 0.085(3) 0.240(3) 0.072(6) Uani d PDU 0.31(3) . 1
    F F172 0.327(3) -0.0401(16) 0.204(2) 0.054(5) Uani d PDU 0.31(3) . 1
    F F173 0.276(3) 0.147(2) 0.0655(13) 0.069(5) Uani d PDU 0.31(3) . 1
    F F17' 0.1599(10) 0.1422(15) 0.1863(15) 0.083(3) Uani d PDU 0.69(3) . 2
    F F17" 0.2852(16) -0.0440(8) 0.2354(12) 0.071(3) Uani d PDU 0.69(3) . 2
    F F17* 0.3321(18) 0.1236(12) 0.0586(5) 0.083(3) Uani d PDU 0.69(3) . 2
loop_
    _atom_site_aniso_label
    _atom_site_aniso_U_11
    _atom_site_aniso_U_22
    _atom_site_aniso_U_33
    _atom_site_aniso_U_12
    _atom_site_aniso_U_13
    _atom_site_aniso_U_23
    K1 0.0294(4) 0.0256(4) 0.0395(5) 0.0024(3) -0.0082(3) -0.0150(3)
    K2 0.0276(4) 0.0264(4) 0.0422(5) 0.0031(3) -0.0106(3) -0.0126(4)
    O1 0.0291(13) 0.0230(12) 0.0404(16) 0.0028(10) -0.0151(11) -0.0101(12)
    O2 0.0285(14) 0.0260(13) 0.0490(18) 0.0002(11) -0.0149(12) -0.0122(13)
    O3 0.0251(13) 0.0299(14) 0.0362(16) -0.0018(10) -0.0002(11) -0.0177(12)
    O4 0.0236(13) 0.0334(14) 0.0474(18) 0.0031(11) -0.0082(12) -0.0238(13)
    N1 0.0297(16) 0.0310(16) 0.0386(19) 0.0058(13) -0.0028(13) -0.0176(15)
    N2 0.0324(16) 0.0315(17) 0.0379(19) 0.0099(13) -0.0064(14) -0.0147(15)
    C3 0.034(2) 0.0299(19) 0.038(2) -0.0014(16) 0.0058(16) -0.0143(17)
    C4 0.047(2) 0.034(2) 0.027(2) 0.0008(17) 0.0003(17) -0.0107(17)
    C5 0.0298(18) 0.0280(19) 0.032(2) 0.0000(14) -0.0046(15) -0.0102(16)
    C6 0.050(3) 0.040(2) 0.058(3) 0.005(2) 0.009(2) -0.022(2)
    C7 0.049(3) 0.038(2) 0.037(2) 0.0113(19) -0.0088(19) -0.0077(19)
    N11 0.0379(17) 0.0306(16) 0.0335(18) -0.0010(13) -0.0097(14) -0.0134(14)
    N12 0.0391(17) 0.0276(16) 0.0333(18) 0.0013(13) -0.0119(14) -0.0141(14)
    C13 0.0320(18) 0.0254(18) 0.0281(19) 0.0057(14) -0.0059(15) -0.0101(15)
    C14 0.052(2) 0.031(2) 0.0240(19) 0.0079(17) -0.0116(17) -0.0091(16)
    C15 0.047(2) 0.0271(19) 0.032(2) 0.0101(16) -0.0173(17) -0.0121(16)
    C16 0.037(2) 0.034(2) 0.033(2) -0.0007(16) -0.0033(17) -0.0082(18)
    C17 0.065(3) 0.041(2) 0.052(3) 0.005(2) -0.029(2) -0.019(2)
    F61 0.041(3) 0.077(5) 0.118(7) 0.014(3) 0.012(4) -0.040(5)
    F62 0.096(7) 0.077(5) 0.065(4) 0.016(5) 0.023(3) -0.038(3)
    F63 0.071(5) 0.039(3) 0.084(6) 0.020(3) 0.012(4) -0.015(3)
    F61' 0.045(7) 0.082(10) 0.084(10) 0.027(6) -0.025(6) -0.048(8)
    F62' 0.057(9) 0.052(7) 0.050(7) 0.007(6) 0.033(5) -0.013(5)
    F63' 0.061(8) 0.029(6) 0.066(9) 0.008(5) 0.001(6) -0.021(5)
    F71 0.094(8) 0.079(7) 0.074(7) 0.056(6) -0.040(6) -0.052(6)
    F72 0.033(3) 0.061(5) 0.068(6) 0.009(3) 0.001(4) 0.000(4)
    F73 0.044(6) 0.048(6) 0.048(5) -0.003(4) -0.014(3) 0.007(4)
    F71' 0.087(7) 0.050(4) 0.067(6) 0.030(4) -0.036(5) -0.033(4)
    F72' 0.060(5) 0.068(5) 0.080(7) 0.038(4) 0.018(5) 0.007(5)
    F73' 0.052(7) 0.049(5) 0.048(4) 0.008(4) -0.027(3) -0.015(3)
    F161 0.070(5) 0.080(7) 0.084(7) -0.031(4) 0.018(5) -0.061(6)
    F162 0.044(3) 0.052(4) 0.074(6) -0.004(3) -0.031(3) -0.004(3)
    F163 0.049(5) 0.046(5) 0.048(4) -0.002(4) -0.010(3) 0.009(3)
    F16' 0.054(5) 0.042(4) 0.060(6) -0.006(3) 0.005(4) -0.027(4)
    F16" 0.080(7) 0.058(5) 0.083(8) -0.026(5) -0.052(7) 0.003(5)
    F16* 0.049(7) 0.049(6) 0.047(5) -0.006(4) 0.016(4) -0.022(4)
    F171 0.046(6) 0.090(10) 0.094(11) -0.011(6) -0.009(6) -0.053(8)
    F172 0.067(9) 0.030(6) 0.073(9) -0.003(5) -0.029(7) -0.022(5)
    F173 0.082(9) 0.069(8) 0.056(7) -0.011(6) -0.054(6) -0.003(5)
    F17' 0.070(4) 0.080(5) 0.126(7) 0.011(3) -0.064(4) -0.046(5)
    F17" 0.089(6) 0.041(3) 0.088(6) -0.010(3) -0.048(5) -0.013(3)
    F17* 0.126(7) 0.085(4) 0.062(4) -0.007(5) -0.049(4) -0.040(3)
_geom_special_details
;
All e.s.d.'s (except the e.s.d. in the dihedral angle between two l.s. planes)
are estimated using the full covariance matrix. The cell e.s.d.'s are taken
into account individually in the estimation of e.s.d.'s in distances, angles
and torsion angles; correlations between e.s.d.'s in cell parameters are only
used when they are defined by crystal symmetry. An approximate (isotropic)
treatment of cell e.s.d.'s is used for estimating e.s.d.'s involving l.s.
planes.
;
loop_
    _geom_bond_atom_site_label_1
    _geom_bond_atom_site_label_2
    _geom_bond_site_symmetry_2
    _geom_bond_distance
    _geom_bond_publ_flag
    K1 O3 . 2.711(3) ?
    K1 O1 . 2.729(3) ?
    K1 O2 . 2.738(3) ?
    K1 O3 2_666 2.767(3) ?
    K1 F16' . 2.923(9) ?
    K1 F72 2_666 2.953(8) ?
    K1 F161 . 2.992(10) ?
    K1 F17" 1_565 2.998(7) ?
    K1 F172 1_565 3.004(14) ?
    K1 F61' 2_566 3.016(11) ?
    K1 F72' 2_666 3.078(14) ?
    K1 F61 2_566 3.196(14) ?
    K1 H2B . 3.08(4) ?
    K1 H3A . 3.08(4) ?
    K2 O4 2_576 2.705(3) ?
    K2 O1 . 2.739(3) ?
    K2 O2 . 2.745(3) ?
    K2 O4 . 2.754(3) ?
    K2 F162 2_666 2.870(7) ?
    K2 F16" 2_666 2.938(13) ?
    K2 F63 . 2.972(8) ?
    K2 F63' . 2.978(15) ?
    K2 F171 2_566 3.026(12) ?
    K2 F71' 1_565 3.075(8) ?
    K2 F71 1_565 3.199(13) ?
    K2 F17' 2_566 3.215(13) ?
    K2 H1A . 3.05(4) ?
    K2 H1B . 3.08(4) ?
    K2 H4A . 3.08(4) ?
    O1 H1A . 0.817(12) ?
    O1 H1B . 0.818(12) ?
    O2 H2A . 0.817(12) ?
    O2 H2B . 0.813(12) ?
    O3 K1 2_666 2.767(3) ?
    O3 H3A . 0.818(12) ?
    O3 H3B . 0.819(12) ?
    O4 K2 2_576 2.705(3) ?
    O4 H4A . 0.816(12) ?
    O4 H4B . 0.817(12) ?
    N1 C5 . 1.348(5) ?
    N1 N2 . 1.363(4) ?
    N2 C3 . 1.349(5) ?
    C3 C4 . 1.390(6) ?
    C3 C6 . 1.480(6) ?
    C4 C5 . 1.390(5) ?
    C4 H4 . 0.9500 ?
    C5 C7 . 1.486(5) ?
    C6 F62' . 1.319(12) ?
    C6 F63 . 1.330(8) ?
    C6 F61 . 1.336(8) ?
    C6 F63' . 1.347(12) ?
    C6 F62 . 1.351(8) ?
    C6 F61' . 1.382(11) ?
    C7 F71 . 1.304(8) ?
    C7 F72' . 1.309(8) ?
    C7 F73 . 1.321(10) ?
    C7 F73' . 1.336(10) ?
    C7 F71' . 1.401(9) ?
    C7 F72 . 1.403(9) ?
    N11 C15 . 1.347(5) ?
    N11 N12 . 1.359(4) ?
    N12 C13 . 1.349(5) ?
    C13 C14 . 1.391(5) ?
    C13 C16 . 1.486(5) ?
    C14 C15 . 1.388(6) ?
    C14 H14 . 0.9500 ?
    C15 C17 . 1.487(6) ?
    C16 F161 . 1.312(7) ?
    C16 F16" . 1.319(9) ?
    C16 F163 . 1.325(9) ?
    C16 F16* . 1.326(10) ?
    C16 F162 . 1.383(7) ?
    C16 F16' . 1.396(8) ?
    C17 F173 . 1.309(12) ?
    C17 F17' . 1.323(8) ?
    C17 F17" . 1.324(8) ?
    C17 F172 . 1.344(12) ?
    C17 F17* . 1.360(8) ?
    C17 F171 . 1.401(11) ?
    F61 K1 2_566 3.196(14) ?
    F61' K1 2_566 3.016(11) ?
    F71 K2 1_545 3.199(13) ?
    F72 K1 2_666 2.953(8) ?
    F71' K2 1_545 3.075(8) ?
    F72' K1 2_666 3.078(14) ?
    F162 K2 2_666 2.870(7) ?
    F16" K2 2_666 2.938(13) ?
    F171 K2 2_566 3.026(12) ?
    F172 K1 1_545 3.004(14) ?
    F17' K2 2_566 3.215(13) ?
    F17" K1 1_545 2.998(7) ?
loop_
    _geom_angle_atom_site_label_1
    _geom_angle_atom_site_label_2
    _geom_angle_atom_site_label_3
    _geom_angle_site_symmetry_1
    _geom_angle_site_symmetry_3
    _geom_angle
    _geom_angle_publ_flag
    O3 K1 O1 . . 120.18(8) ?
    O3 K1 O2 . . 79.20(8) ?
    O1 K1 O2 . . 74.08(8) ?
    O3 K1 O3 . 2_666 73.56(8) ?
    O1 K1 O3 . 2_666 75.98(7) ?
    O2 K1 O3 . 2_666 120.62(9) ?
    O3 K1 F16' . . 78.1(2) ?
    O1 K1 F16' . . 147.4(2) ?
    O2 K1 F16' . . 138.4(2) ?
    O3 K1 F16' 2_666 . 85.3(4) ?
    O3 K1 F72 . 2_666 135.5(3) ?
    O1 K1 F72 . 2_666 83.5(4) ?
    O2 K1 F72 . 2_666 145.3(3) ?
    O3 K1 F72 2_666 2_666 77.4(3) ?
    F16' K1 F72 . 2_666 66.4(4) ?
    O3 K1 F161 . . 68.8(3) ?
    O1 K1 F161 . . 142.8(2) ?
    O2 K1 F161 . . 140.27(17) ?
    O3 K1 F161 2_666 . 72.6(4) ?
    F16' K1 F161 . . 14.2(2) ?
    F72 K1 F161 2_666 . 70.7(4) ?
    O3 K1 F17" . 1_565 154.3(3) ?
    O1 K1 F17" . 1_565 69.4(3) ?
    O2 K1 F17" . 1_565 81.3(3) ?
    O3 K1 F17" 2_666 1_565 131.5(2) ?
    F16' K1 F17" . 1_565 106.5(5) ?
    F72 K1 F17" 2_666 1_565 66.0(4) ?
    F161 K1 F17" . 1_565 119.6(5) ?
    O3 K1 F172 . 1_565 157.4(5) ?
    O1 K1 F172 . 1_565 74.9(5) ?
    O2 K1 F172 . 1_565 90.2(5) ?
    O3 K1 F172 2_666 1_565 128.7(5) ?
    F16' K1 F172 . 1_565 97.7(6) ?
    F72 K1 F172 2_666 1_565 58.1(5) ?
    F161 K1 F172 . 1_565 110.5(6) ?
    F17" K1 F172 1_565 1_565 9.5(4) ?
    O3 K1 F61' . 2_566 83.0(6) ?
    O1 K1 F61' . 2_566 135.1(3) ?
    O2 K1 F61' . 2_566 73.7(6) ?
    O3 K1 F61' 2_666 2_566 148.4(3) ?
    F16' K1 F61' . 2_566 69.2(5) ?
    F72 K1 F61' 2_666 2_566 107.0(8) ?
    F161 K1 F61' . 2_566 79.4(5) ?
    F17" K1 F61' 1_565 2_566 75.5(6) ?
    F172 K1 F61' 1_565 2_566 74.8(8) ?
    O3 K1 F72' . 2_666 136.4(2) ?
    O1 K1 F72' . 2_666 71.0(4) ?
    O2 K1 F72' . 2_666 139.7(2) ?
    O3 K1 F72' 2_666 2_666 68.9(4) ?
    F16' K1 F72' . 2_666 77.5(4) ?
    F72 K1 F72' 2_666 2_666 14.0(2) ?
    F161 K1 F72' . 2_666 79.4(3) ?
    F17" K1 F72' 1_565 2_666 68.2(4) ?
    F172 K1 F72' 1_565 2_666 62.0(6) ?
    F61' K1 F72' 2_566 2_666 120.2(9) ?
    O3 K1 F61 . 2_566 92.7(3) ?
    O1 K1 F61 . 2_566 132.49(19) ?
    O2 K1 F61 . 2_566 80.5(2) ?
    O3 K1 F61 2_666 2_566 150.58(15) ?
    F16' K1 F61 . 2_566 66.2(4) ?
    F72 K1 F61 2_666 2_566 96.5(5) ?
    F161 K1 F61 . 2_566 78.2(4) ?
    F17" K1 F61 1_565 2_566 67.5(4) ?
    F172 K1 F61 1_565 2_566 65.6(5) ?
    F61' K1 F61 2_566 2_566 11.0(5) ?
    F72' K1 F61 2_666 2_566 109.4(5) ?
    O3 K1 H2B . . 83.5(8) ?
    O1 K1 H2B . . 83.4(7) ?
    O2 K1 H2B . . 14.6(5) ?
    O3 K1 H2B 2_666 . 134.9(5) ?
    F16' K1 H2B . . 127.6(7) ?
    F72 K1 H2B 2_666 . 139.6(8) ?
    F161 K1 H2B . . 133.5(8) ?
    F17" K1 H2B 1_565 . 73.7(8) ?
    F172 K1 H2B 1_565 . 81.7(9) ?
    F61' K1 H2B 2_566 . 60.1(7) ?
    F72' K1 H2B 2_666 . 139.5(8) ?
    F61 K1 H2B 2_566 . 66.2(5) ?
    O3 K1 H3A . . 14.5(5) ?
    O1 K1 H3A . . 134.5(5) ?
    O2 K1 H3A . . 87.1(7) ?
    O3 K1 H3A 2_666 . 79.2(8) ?
    F16' K1 H3A . . 64.9(6) ?
    F72 K1 H3A 2_666 . 127.0(7) ?
    F161 K1 H3A . . 57.1(7) ?
    F17" K1 H3A 1_565 . 148.8(8) ?
    F172 K1 H3A 1_565 . 147.5(8) ?
    F61' K1 H3A 2_566 . 73.4(9) ?
    F72' K1 H3A 2_666 . 132.1(8) ?
    F61 K1 H3A 2_566 . 82.1(7) ?
    H2B K1 H3A . . 88.1(11) ?
    O4 K2 O1 2_576 . 119.89(9) ?
    O4 K2 O2 2_576 . 79.81(8) ?
    O1 K2 O2 . . 73.82(8) ?
    O4 K2 O4 2_576 . 74.91(9) ?
    O1 K2 O4 . . 74.86(8) ?
    O2 K2 O4 . . 121.46(9) ?
    O4 K2 F162 2_576 2_666 152.75(19) ?
    O1 K2 F162 . 2_666 78.0(2) ?
    O2 K2 F162 . 2_666 86.8(3) ?
    O4 K2 F162 . 2_666 132.0(2) ?
    O4 K2 F16" 2_576 2_666 148.2(3) ?
    O1 K2 F16" . 2_666 68.5(4) ?
    O2 K2 F16" . 2_666 73.4(5) ?
    O4 K2 F16" . 2_666 134.2(2) ?
    F162 K2 F16" 2_666 2_666 14.9(3) ?
    O4 K2 F63 2_576 . 82.9(4) ?
    O1 K2 F63 . . 134.4(2) ?
    O2 K2 F63 . . 72.5(3) ?
    O4 K2 F63 . . 150.2(3) ?
    F162 K2 F63 2_666 . 70.4(4) ?
    F16" K2 F63 2_666 . 73.0(4) ?
    O4 K2 F63' 2_576 . 91.8(6) ?
    O1 K2 F63' . . 131.8(6) ?
    O2 K2 F63' . . 78.0(5) ?
    O4 K2 F63' . . 152.7(5) ?
    F162 K2 F63' 2_666 . 62.0(6) ?
    F16" K2 F63' 2_666 . 66.3(7) ?
    F63 K2 F63' . . 9.8(4) ?
    O4 K2 F171 2_576 2_566 70.5(5) ?
    O1 K2 F171 . 2_566 147.0(3) ?
    O2 K2 F171 . 2_566 138.2(3) ?
    O4 K2 F171 . 2_566 78.8(6) ?
    F162 K2 F171 2_666 2_566 106.5(7) ?
    F16" K2 F171 2_666 2_566 120.8(9) ?
    F63 K2 F171 . 2_566 75.2(5) ?
    F63' K2 F171 . 2_566 74.3(7) ?
    O4 K2 F71' 2_576 1_565 135.0(2) ?
    O1 K2 F71' . 1_565 84.2(4) ?
    O2 K2 F71' . 1_565 145.2(2) ?
    O4 K2 F71' . 1_565 76.3(2) ?
    F162 K2 F71' 2_666 1_565 62.0(3) ?
    F16" K2 F71' 2_666 1_565 73.6(4) ?
    F63 K2 F71' . 1_565 107.6(5) ?
    F63' K2 F71' . 1_565 98.4(6) ?
    F171 K2 F71' 2_566 1_565 70.4(5) ?
    O4 K2 F71 2_576 1_565 136.31(19) ?
    O1 K2 F71 . 1_565 72.3(4) ?
    O2 K2 F71 . 1_565 140.0(2) ?
    O4 K2 F71 . 1_565 68.3(3) ?
    F162 K2 F71 2_666 1_565 66.0(4) ?
    F16" K2 F71 2_666 1_565 75.0(4) ?
    F63 K2 F71 . 1_565 119.9(6) ?
    F63' K2 F71 . 1_565 110.4(7) ?
    F171 K2 F71 2_566 1_565 79.7(5) ?
    F71' K2 F71 1_565 1_565 13.2(2) ?
    O4 K2 F17' 2_576 2_566 78.53(18) ?
    O1 K2 F17' . 2_566 150.29(16) ?
    O2 K2 F17' . 2_566 135.21(19) ?
    O4 K2 F17' . 2_566 89.6(3) ?
    F162 K2 F17' 2_666 2_566 95.1(4) ?
    F16" K2 F17' 2_666 2_566 109.1(6) ?
    F63 K2 F17' . 2_566 66.3(4) ?
    F63' K2 F17' . 2_566 64.1(6) ?
    F171 K2 F17' 2_566 2_566 12.2(5) ?
    F71' K2 F17' 1_565 2_566 67.3(4) ?
    F71 K2 F17' 1_565 2_566 78.5(4) ?
    O4 K2 H1A 2_576 . 110.8(7) ?
    O1 K2 H1A . . 15.0(4) ?
    O2 K2 H1A . . 82.4(7) ?
    O4 K2 H1A . . 60.0(5) ?
    F162 K2 H1A 2_666 . 90.6(6) ?
    F16" K2 H1A 2_666 . 82.5(6) ?
    F63 K2 H1A . . 148.9(6) ?
    F63' K2 H1A . . 146.8(7) ?
    F171 K2 H1A 2_566 . 135.2(7) ?
    F71' K2 H1A 1_565 . 82.8(9) ?
    F71 K2 H1A 1_565 . 69.8(9) ?
    F17' K2 H1A 2_566 . 142.1(7) ?
    O4 K2 H1B 2_576 . 134.5(5) ?
    O1 K2 H1B . . 14.7(5) ?
    O2 K2 H1B . . 81.1(7) ?
    O4 K2 H1B . . 80.8(8) ?
    F162 K2 H1B 2_666 . 65.2(6) ?
    F16" K2 H1B 2_666 . 57.7(8) ?
    F63 K2 H1B . . 128.9(8) ?
    F63' K2 H1B . . 123.7(9) ?
    F171 K2 H1B 2_566 . 140.6(8) ?
    F71' K2 H1B 1_565 . 72.3(7) ?
    F71 K2 H1B 1_565 . 61.4(7) ?
    F17' K2 H1B 2_566 . 139.6(6) ?
    H1A K2 H1B . . 25.4(8) ?
    O4 K2 H4A 2_576 . 81.5(8) ?
    O1 K2 H4A . . 60.5(5) ?
    O2 K2 H4A . . 110.9(7) ?
    O4 K2 H4A . . 14.8(5) ?
    F162 K2 H4A 2_666 . 125.7(8) ?
    F16" K2 H4A 2_666 . 123.9(7) ?
    F63 K2 H4A . . 163.1(7) ?
    F63' K2 H4A . . 167.5(7) ?
    F171 K2 H4A 2_566 . 93.4(7) ?
    F71' K2 H4A 1_565 . 79.4(9) ?
    F71 K2 H4A 1_565 . 68.9(9) ?
    F17' K2 H4A 2_566 . 104.0(6) ?
    H1A K2 H4A . . 45.5(7) ?
    H1B K2 H4A . . 67.6(9) ?
    K1 O1 K2 . . 106.24(9) ?
    K1 O1 H1A . . 116(3) ?
    K2 O1 H1A . . 105(3) ?
    K1 O1 H1B . . 110(3) ?
    K2 O1 H1B . . 107(3) ?
    H1A O1 H1B . . 111(4) ?
    K1 O2 K2 . . 105.85(9) ?
    K1 O2 H2A . . 113(3) ?
    K2 O2 H2A . . 110(3) ?
    K1 O2 H2B . . 107(3) ?
    K2 O2 H2B . . 119(3) ?
    H2A O2 H2B . . 102(4) ?
    K1 O3 K1 . 2_666 106.44(8) ?
    K1 O3 H3A . . 110(3) ?
    K1 O3 H3A 2_666 . 103(3) ?
    K1 O3 H3B . . 121(3) ?
    K1 O3 H3B 2_666 . 108(3) ?
    H3A O3 H3B . . 108(4) ?
    K2 O4 K2 2_576 . 105.09(9) ?
    K2 O4 H4A 2_576 . 109(3) ?
    K2 O4 H4A . . 106(3) ?
    K2 O4 H4B 2_576 . 116(3) ?
    K2 O4 H4B . . 110(3) ?
    H4A O4 H4B . . 111(5) ?
    C5 N1 N2 . . 107.6(3) ?
    C3 N2 N1 . . 107.1(3) ?
    N2 C3 C4 . . 111.6(3) ?
    N2 C3 C6 . . 118.8(4) ?
    C4 C3 C6 . . 129.6(4) ?
    C5 C4 C3 . . 102.4(3) ?
    C5 C4 H4 . . 128.8 ?
    C3 C4 H4 . . 128.8 ?
    N1 C5 C4 . . 111.3(3) ?
    N1 C5 C7 . . 119.1(3) ?
    C4 C5 C7 . . 129.6(4) ?
    F62' C6 F63 . . 118.9(12) ?
    F62' C6 F61 . . 82.4(10) ?
    F63 C6 F61 . . 107.1(6) ?
    F62' C6 F63' . . 105.6(11) ?
    F63 C6 F62 . . 106.9(7) ?
    F61 C6 F62 . . 104.9(6) ?
    F62' C6 F61' . . 104.8(9) ?
    F63' C6 F61' . . 104.6(10) ?
    F62' C6 C3 . . 116.1(11) ?
    F63 C6 C3 . . 114.6(6) ?
    F61 C6 C3 . . 112.7(5) ?
    F63' C6 C3 . . 111.6(12) ?
    F62 C6 C3 . . 110.0(6) ?
    F61' C6 C3 . . 113.1(8) ?
    F71 C7 F73 . . 111.2(9) ?
    F72' C7 F73' . . 110.1(8) ?
    F72' C7 F71' . . 104.3(7) ?
    F73' C7 F71' . . 101.9(7) ?
    F71 C7 F72 . . 104.5(7) ?
    F73 C7 F72 . . 103.4(7) ?
    F71 C7 C5 . . 115.6(5) ?
    F72' C7 C5 . . 115.0(5) ?
    F73 C7 C5 . . 111.8(9) ?
    F73' C7 C5 . . 114.7(8) ?
    F71' C7 C5 . . 109.6(5) ?
    F72 C7 C5 . . 109.3(6) ?
    C15 N11 N12 . . 107.1(3) ?
    C13 N12 N11 . . 107.4(3) ?
    N12 C13 C14 . . 111.5(3) ?
    N12 C13 C16 . . 119.3(3) ?
    C14 C13 C16 . . 129.2(3) ?
    C15 C14 C13 . . 102.1(3) ?
    C15 C14 H14 . . 129.0 ?
    C13 C14 H14 . . 129.0 ?
    N11 C15 C14 . . 111.9(3) ?
    N11 C15 C17 . . 118.3(4) ?
    C14 C15 C17 . . 129.8(4) ?
    F161 C16 F16" . . 74.0(7) ?
    F161 C16 F163 . . 109.9(8) ?
    F161 C16 F16* . . 120.8(10) ?
    F16" C16 F16* . . 110.0(8) ?
    F161 C16 F162 . . 104.9(6) ?
    F163 C16 F162 . . 103.5(6) ?
    F16" C16 F16' . . 103.7(7) ?
    F16* C16 F16' . . 101.1(7) ?
    F161 C16 C13 . . 114.8(5) ?
    F16" C16 C13 . . 115.6(5) ?
    F163 C16 C13 . . 112.7(7) ?
    F16* C16 C13 . . 114.9(9) ?
    F162 C16 C13 . . 110.3(5) ?
    F16' C16 C13 . . 110.0(5) ?
    F17' C17 F17" . . 107.7(6) ?
    F173 C17 F172 . . 106.8(12) ?
    F17' C17 F17* . . 104.7(6) ?
    F17" C17 F17* . . 107.3(7) ?
    F173 C17 F171 . . 103.8(9) ?
    F172 C17 F171 . . 103.0(9) ?
    F173 C17 C15 . . 118.0(9) ?
    F17' C17 C15 . . 112.7(5) ?
    F17" C17 C15 . . 114.7(6) ?
    F172 C17 C15 . . 111.1(11) ?
    F17* C17 C15 . . 109.0(6) ?
    F171 C17 C15 . . 112.9(8) ?
    C6 F61 K1 . 2_566 139.0(9) ?
    C6 F63 K2 . . 152.7(9) ?
    C6 F61' K1 . 2_566 153.2(11) ?
    C6 F63' K2 . . 149.8(16) ?
    C7 F71 K2 . 1_545 144.1(11) ?
    C7 F72 K1 . 2_666 147.6(8) ?
    C7 F71' K2 . 1_545 147.7(7) ?
    C7 F72' K1 . 2_666 143.7(12) ?
    C16 F161 K1 . . 146.9(10) ?
    C16 F162 K2 . 2_666 146.9(8) ?
    C16 F16' K1 . . 145.8(8) ?
    C16 F16" K2 . 2_666 145.9(13) ?
    C17 F171 K2 . 2_566 151.7(11) ?
    C17 F172 K1 . 1_545 151.2(16) ?
    C17 F17' K2 . 2_566 139.8(8) ?
    C17 F17" K1 . 1_545 154.6(8) ?
loop_
    _geom_torsion_atom_site_label_1
    _geom_torsion_atom_site_label_2
    _geom_torsion_atom_site_label_3
    _geom_torsion_atom_site_label_4
    _geom_torsion_site_symmetry_1
    _geom_torsion_site_symmetry_2
    _geom_torsion_site_symmetry_3
    _geom_torsion_site_symmetry_4
    _geom_torsion
    _geom_torsion_publ_flag
    O3 K1 O1 K2 . . . . -66.68(11) ?
    O2 K1 O1 K2 . . . . 0.29(9) ?
    O3 K1 O1 K2 2_666 . . . -127.82(10) ?
    F16' K1 O1 K2 . . . . 175.4(6) ?
    F72 K1 O1 K2 2_666 . . . 153.5(2) ?
    F161 K1 O1 K2 . . . . -160.9(7) ?
    F17" K1 O1 K2 1_565 . . . 86.8(3) ?
    F172 K1 O1 K2 1_565 . . . 94.9(5) ?
    F61' K1 O1 K2 2_566 . . . 45.9(10) ?
    F72' K1 O1 K2 2_666 . . . 160.0(4) ?
    F61 K1 O1 K2 2_566 . . . 60.8(4) ?
    O4 K2 O1 K1 2_576 . . . -68.00(11) ?
    O2 K2 O1 K1 . . . . -0.29(9) ?
    O4 K2 O1 K1 . . . . -130.19(10) ?
    F162 K2 O1 K1 2_666 . . . 89.8(3) ?
    F16" K2 O1 K1 2_666 . . . 77.8(4) ?
    F63 K2 O1 K1 . . . . 43.4(6) ?
    F63' K2 O1 K1 . . . . 56.3(7) ?
    F171 K2 O1 K1 2_566 . . . -168.3(12) ?
    F71' K2 O1 K1 1_565 . . . 152.4(2) ?
    F71 K2 O1 K1 1_565 . . . 158.2(3) ?
    F17' K2 O1 K1 2_566 . . . 169.0(5) ?
    O3 K1 O2 K2 . . . . 125.63(10) ?
    O1 K1 O2 K2 . . . . -0.29(9) ?
    O3 K1 O2 K2 2_666 . . . 62.23(12) ?
    F16' K1 O2 K2 . . . . -176.3(5) ?
    F72 K1 O2 K2 2_666 . . . -52.0(7) ?
    F161 K1 O2 K2 . . . . 162.0(7) ?
    F17" K1 O2 K2 1_565 . . . -71.3(3) ?
    F172 K1 O2 K2 1_565 . . . -74.5(5) ?
    F61' K1 O2 K2 2_566 . . . -148.6(6) ?
    F72' K1 O2 K2 2_666 . . . -30.8(7) ?
    F61 K1 O2 K2 2_566 . . . -139.7(3) ?
    O4 K2 O2 K1 2_576 . . . 125.69(10) ?
    O1 K2 O2 K1 . . . . 0.29(9) ?
    O4 K2 O2 K1 . . . . 60.53(12) ?
    F162 K2 O2 K1 2_666 . . . -78.2(2) ?
    F16" K2 O2 K1 2_666 . . . -71.6(4) ?
    F63 K2 O2 K1 . . . . -148.6(4) ?
    F63' K2 O2 K1 . . . . -140.2(6) ?
    F171 K2 O2 K1 2_566 . . . 170.5(10) ?
    F71' K2 O2 K1 1_565 . . . -52.8(6) ?
    F71 K2 O2 K1 1_565 . . . -32.7(7) ?
    F17' K2 O2 K1 2_566 . . . -172.2(3) ?
    O1 K1 O3 K1 . . . 2_666 -62.37(11) ?
    O2 K1 O3 K1 . . . 2_666 -126.65(10) ?
    O3 K1 O3 K1 2_666 . . 2_666 0.0 ?
    F16' K1 O3 K1 . . . 2_666 88.5(3) ?
    F72 K1 O3 K1 2_666 . . 2_666 51.4(5) ?
    F161 K1 O3 K1 . . . 2_666 77.3(4) ?
    F17" K1 O3 K1 1_565 . . 2_666 -168.1(7) ?
    F172 K1 O3 K1 1_565 . . 2_666 169.9(13) ?
    F61' K1 O3 K1 2_566 . . 2_666 158.6(5) ?
    F72' K1 O3 K1 2_666 . . 2_666 31.3(7) ?
    F61 K1 O3 K1 2_566 . . 2_666 153.52(18) ?
    O4 K2 O4 K2 2_576 . . 2_576 0.0 ?
    O1 K2 O4 K2 . . . 2_576 127.42(11) ?
    O2 K2 O4 K2 . . . 2_576 67.68(11) ?
    F162 K2 O4 K2 2_666 . . 2_576 -174.8(4) ?
    F16" K2 O4 K2 2_666 . . 2_576 165.0(7) ?
    F63 K2 O4 K2 . . . 2_576 -43.3(8) ?
    F63' K2 O4 K2 . . . 2_576 -63.2(12) ?
    F171 K2 O4 K2 2_566 . . 2_576 -72.7(5) ?
    F71' K2 O4 K2 1_565 . . 2_576 -145.0(4) ?
    F71 K2 O4 K2 1_565 . . 2_576 -156.0(4) ?
    F17' K2 O4 K2 2_566 . . 2_576 -78.21(16) ?
    C5 N1 N2 C3 . . . . -0.2(4) ?
    N1 N2 C3 C4 . . . . 0.7(4) ?
    N1 N2 C3 C6 . . . . -179.3(3) ?
    N2 C3 C4 C5 . . . . -0.9(4) ?
    C6 C3 C4 C5 . . . . 179.1(4) ?
    N2 N1 C5 C4 . . . . -0.4(4) ?
    N2 N1 C5 C7 . . . . 179.5(3) ?
    C3 C4 C5 N1 . . . . 0.8(4) ?
    C3 C4 C5 C7 . . . . -179.2(4) ?
    N2 C3 C6 F62' . . . . 166.4(16) ?
    C4 C3 C6 F62' . . . . -13.6(17) ?
    N2 C3 C6 F63 . . . . -49.0(12) ?
    C4 C3 C6 F63 . . . . 131.0(11) ?
    N2 C3 C6 F61 . . . . 73.8(10) ?
    C4 C3 C6 F61 . . . . -106.2(11) ?
    N2 C3 C6 F63' . . . . -72.5(15) ?
    C4 C3 C6 F63' . . . . 107.5(14) ?
    N2 C3 C6 F62 . . . . -169.4(10) ?
    C4 C3 C6 F62 . . . . 10.6(11) ?
    N2 C3 C6 F61' . . . . 45.1(18) ?
    C4 C3 C6 F61' . . . . -134.9(18) ?
    N1 C5 C7 F71 . . . . -37.7(14) ?
    C4 C5 C7 F71 . . . . 142.3(14) ?
    N1 C5 C7 F72' . . . . 46.2(14) ?
    C4 C5 C7 F72' . . . . -133.9(14) ?
    N1 C5 C7 F73 . . . . -166.2(10) ?
    C4 C5 C7 F73 . . . . 13.7(11) ?
    N1 C5 C7 F73' . . . . 175.3(9) ?
    C4 C5 C7 F73' . . . . -4.7(10) ?
    N1 C5 C7 F71' . . . . -70.8(9) ?
    C4 C5 C7 F71' . . . . 109.1(9) ?
    N1 C5 C7 F72 . . . . 79.8(9) ?
    C4 C5 C7 F72 . . . . -100.2(10) ?
    C15 N11 N12 C13 . . . . -0.1(4) ?
    N11 N12 C13 C14 . . . . -0.4(4) ?
    N11 N12 C13 C16 . . . . 179.1(3) ?
    N12 C13 C14 C15 . . . . 0.7(4) ?
    C16 C13 C14 C15 . . . . -178.7(4) ?
    N12 N11 C15 C14 . . . . 0.6(4) ?
    N12 N11 C15 C17 . . . . -178.8(3) ?
    C13 C14 C15 N11 . . . . -0.8(4) ?
    C13 C14 C15 C17 . . . . 178.5(4) ?
    N12 C13 C16 F161 . . . . -40.9(13) ?
    C14 C13 C16 F161 . . . . 138.5(12) ?
    N12 C13 C16 F16" . . . . 42.5(15) ?
    C14 C13 C16 F16" . . . . -138.1(15) ?
    N12 C13 C16 F163 . . . . -167.7(8) ?
    C14 C13 C16 F163 . . . . 11.8(9) ?
    N12 C13 C16 F16* . . . . 172.3(9) ?
    C14 C13 C16 F16* . . . . -8.2(11) ?
    N12 C13 C16 F162 . . . . 77.3(8) ?
    C14 C13 C16 F162 . . . . -103.3(8) ?
    N12 C13 C16 F16' . . . . -74.5(9) ?
    C14 C13 C16 F16' . . . . 105.0(9) ?
    N11 C15 C17 F173 . . . . 165.3(15) ?
    C14 C15 C17 F173 . . . . -14.0(16) ?
    N11 C15 C17 F17' . . . . 75.8(9) ?
    C14 C15 C17 F17' . . . . -103.5(9) ?
    N11 C15 C17 F17" . . . . -48.0(10) ?
    C14 C15 C17 F17" . . . . 132.7(9) ?
    N11 C15 C17 F172 . . . . -70.9(13) ?
    C14 C15 C17 F172 . . . . 109.8(13) ?
    N11 C15 C17 F17* . . . . -168.3(8) ?
    C14 C15 C17 F17* . . . . 12.3(9) ?
    N11 C15 C17 F171 . . . . 44.2(16) ?
    C14 C15 C17 F171 . . . . -135.2(16) ?
    F62' C6 F61 K1 . . . 2_566 -172.1(17) ?
    F63 C6 F61 K1 . . . 2_566 70.0(16) ?
    F63' C6 F61 K1 . . . 2_566 84.2(19) ?
    F62 C6 F61 K1 . . . 2_566 -176.6(12) ?
    F61' C6 F61 K1 . . . 2_566 40(2) ?
    C3 C6 F61 K1 . . . 2_566 -56.9(15) ?
    F62' C6 F63 K2 . . . . 119(3) ?
    F61 C6 F63 K2 . . . . -151(3) ?
    F63' C6 F63 K2 . . . . 62(4) ?
    F62 C6 F63 K2 . . . . 97(3) ?
    F61' C6 F63 K2 . . . . -138(3) ?
    C3 C6 F63 K2 . . . . -25(3) ?
    O4 K2 F63 C6 2_576 . . . 143(3) ?
    O1 K2 F63 C6 . . . . 18(3) ?
    O2 K2 F63 C6 . . . . 62(3) ?
    O4 K2 F63 C6 . . . . -175(2) ?
    F162 K2 F63 C6 2_666 . . . -31(3) ?
    F16" K2 F63 C6 2_666 . . . -16(3) ?
    F63' K2 F63 C6 . . . . -61(4) ?
    F171 K2 F63 C6 2_566 . . . -145(3) ?
    F71' K2 F63 C6 1_565 . . . -82(3) ?
    F71 K2 F63 C6 1_565 . . . -76(3) ?
    F17' K2 F63 C6 2_566 . . . -136(3) ?
    F62' C6 F61' K1 . . . 2_566 -113(5) ?
    F63 C6 F61' K1 . . . 2_566 128(5) ?
    F61 C6 F61' K1 . . . 2_566 -81(5) ?
    F63' C6 F61' K1 . . . 2_566 136(5) ?
    F62 C6 F61' K1 . . . 2_566 -125(5) ?
    C3 C6 F61' K1 . . . 2_566 14(5) ?
    F62' C6 F63' K2 . . . . 176(4) ?
    F63 C6 F63' K2 . . . . -54(3) ?
    F61 C6 F63' K2 . . . . -93(4) ?
    F62 C6 F63' K2 . . . . 160(4) ?
    F61' C6 F63' K2 . . . . -74(4) ?
    C3 C6 F63' K2 . . . . 49(4) ?
    O4 K2 F63' C6 2_576 . . . 76(4) ?
    O1 K2 F63' C6 . . . . -58(4) ?
    O2 K2 F63' C6 . . . . -3(4) ?
    O4 K2 F63' C6 . . . . 136(3) ?
    F162 K2 F63' C6 2_666 . . . -95(4) ?
    F16" K2 F63' C6 2_666 . . . -80(4) ?
    F63 K2 F63' C6 . . . . 52(3) ?
    F171 K2 F63' C6 2_566 . . . 146(4) ?
    F71' K2 F63' C6 1_565 . . . -148(4) ?
    F71 K2 F63' C6 1_565 . . . -142(3) ?
    F17' K2 F63' C6 2_566 . . . 153(4) ?
    F72' C7 F71 K2 . . . 1_545 -150(3) ?
    F73 C7 F71 K2 . . . 1_545 90(2) ?
    F73' C7 F71 K2 . . . 1_545 106(2) ?
    F71' C7 F71 K2 . . . 1_545 46.7(18) ?
    F72 C7 F71 K2 . . . 1_545 -159(2) ?
    C5 C7 F71 K2 . . . 1_545 -39(3) ?
    F71 C7 F72 K1 . . . 2_666 73(2) ?
    F72' C7 F72 K1 . . . 2_666 55.2(18) ?
    F73 C7 F72 K1 . . . 2_666 -171(2) ?
    F73' C7 F72 K1 . . . 2_666 -166(2) ?
    F71' C7 F72 K1 . . . 2_666 90(2) ?
    C5 C7 F72 K1 . . . 2_666 -51(2) ?
    F71 C7 F71' K2 . . . 1_545 -56.2(17) ?
    F72' C7 F71' K2 . . . 1_545 -72(2) ?
    F73 C7 F71' K2 . . . 1_545 164(2) ?
    F73' C7 F71' K2 . . . 1_545 173(2) ?
    F72 C7 F71' K2 . . . 1_545 -91(2) ?
    C5 C7 F71' K2 . . . 1_545 51(2) ?
    F71 C7 F72' K1 . . . 2_666 152(3) ?
    F73 C7 F72' K1 . . . 2_666 -102(2) ?
    F73' C7 F72' K1 . . . 2_666 -91(2) ?
    F71' C7 F72' K1 . . . 2_666 161(2) ?
    F72 C7 F72' K1 . . . 2_666 -45.6(19) ?
    C5 C7 F72' K1 . . . 2_666 41(3) ?
    F16" C16 F161 K1 . . . . -150(3) ?
    F163 C16 F161 K1 . . . . 89(2) ?
    F16* C16 F161 K1 . . . . 106(2) ?
    F162 C16 F161 K1 . . . . -160(2) ?
    F16' C16 F161 K1 . . . . 49(2) ?
    C13 C16 F161 K1 . . . . -39(3) ?
    O3 K1 F161 C16 . . . . 79(2) ?
    O1 K1 F161 C16 . . . . -168.4(17) ?
    O2 K1 F161 C16 . . . . 41(3) ?
    O3 K1 F161 C16 2_666 . . . 158(2) ?
    F16' K1 F161 C16 . . . . -50.1(19) ?
    F72 K1 F161 C16 2_666 . . . -120(2) ?
    F17" K1 F161 C16 1_565 . . . -74(2) ?
    F172 K1 F161 C16 1_565 . . . -77(2) ?
    F61' K1 F161 C16 2_566 . . . -7(2) ?
    F72' K1 F161 C16 2_666 . . . -131(2) ?
    F61 K1 F161 C16 2_566 . . . -18(2) ?
    F161 C16 F162 K2 . . . 2_666 67(2) ?
    F16" C16 F162 K2 . . . 2_666 48.6(15) ?
    F163 C16 F162 K2 . . . 2_666 -178.1(18) ?
    F16* C16 F162 K2 . . . 2_666 -172.5(16) ?
    F16' C16 F162 K2 . . . 2_666 86.4(18) ?
    C13 C16 F162 K2 . . . 2_666 -57.4(17) ?
    F161 C16 F16' K1 . . . . -49.2(15) ?
    F16" C16 F16' K1 . . . . -68(2) ?
    F163 C16 F16' K1 . . . . 168.2(18) ?
    F16* C16 F16' K1 . . . . 178(2) ?
    F162 C16 F16' K1 . . . . -88.0(19) ?
    C13 C16 F16' K1 . . . . 55.9(19) ?
    O3 K1 F16' C16 . . . . -2.9(16) ?
    O1 K1 F16' C16 . . . . 125.8(13) ?
    O2 K1 F16' C16 . . . . -61(2) ?
    O3 K1 F16' C16 2_666 . . . 71.3(17) ?
    F72 K1 F16' C16 2_666 . . . 149.6(19) ?
    F161 K1 F16' C16 . . . . 44.6(13) ?
    F17" K1 F16' C16 1_565 . . . -156.8(17) ?
    F172 K1 F16' C16 1_565 . . . -160.3(18) ?
    F61' K1 F16' C16 2_566 . . . -89.8(18) ?
    F72' K1 F16' C16 2_666 . . . 140.7(18) ?
    F61 K1 F16' C16 2_566 . . . -101.3(17) ?
    F161 C16 F16" K2 . . . 2_666 153(3) ?
    F163 C16 F16" K2 . . . 2_666 -104(2) ?
    F16* C16 F16" K2 . . . 2_666 -90(2) ?
    F162 C16 F16" K2 . . . 2_666 -46(2) ?
    F16' C16 F16" K2 . . . 2_666 163(2) ?
    C13 C16 F16" K2 . . . 2_666 42(3) ?
    F173 C17 F171 K2 . . . 2_566 -104(4) ?
    F17' C17 F171 K2 . . . 2_566 -71(4) ?
    F17" C17 F171 K2 . . . 2_566 139(4) ?
    F172 C17 F171 K2 . . . 2_566 145(4) ?
    F17* C17 F171 K2 . . . 2_566 -115(4) ?
    C15 C17 F171 K2 . . . 2_566 25(5) ?
    F173 C17 F172 K1 . . . 1_545 -177(3) ?
    F17' C17 F172 K1 . . . 1_545 -89(4) ?
    F17" C17 F172 K1 . . . 1_545 -51(3) ?
    F17* C17 F172 K1 . . . 1_545 163(3) ?
    F171 C17 F172 K1 . . . 1_545 -68(4) ?
    C15 C17 F172 K1 . . . 1_545 53(3) ?
    F173 C17 F17' K2 . . . 2_566 -171.6(16) ?
    F17" C17 F17' K2 . . . 2_566 71.9(14) ?
    F172 C17 F17' K2 . . . 2_566 85.4(18) ?
    F17* C17 F17' K2 . . . 2_566 -174.0(10) ?
    F171 C17 F17' K2 . . . 2_566 40.8(17) ?
    C15 C17 F17' K2 . . . 2_566 -55.7(14) ?
    F173 C17 F17" K1 . . . 1_545 123(3) ?
    F17' C17 F17" K1 . . . 1_545 -150(2) ?
    F172 C17 F17" K1 . . . 1_545 62(4) ?
    F17* C17 F17" K1 . . . 1_545 98(3) ?
    F171 C17 F17" K1 . . . 1_545 -135(3) ?
    C15 C17 F17" K1 . . . 1_545 -23(3) ?
loop_
    _geom_hbond_atom_site_label_D
    _geom_hbond_atom_site_label_H
    _geom_hbond_atom_site_label_A
    _geom_hbond_site_symmetry_A
    _geom_hbond_distance_DH
    _geom_hbond_distance_HA
    _geom_hbond_distance_DA
    _geom_hbond_angle_DHA
    O1 H1A N11 1_565 0.82(2) 2.104(16) 2.906(4) 167(4)
    O1 H1B N12 2_666 0.82(2) 2.090(15) 2.896(4) 168(4)
    O2 H2A N2 . 0.82(2) 2.117(14) 2.929(4) 173(5)
    O2 H2B N2 2_566 0.81(2) 2.071(14) 2.879(4) 173(5)
    O3 H3A N12 . 0.82(2) 2.054(14) 2.868(4) 173(4)
    O3 H3B N1 . 0.82(2) 2.092(13) 2.910(4) 177(4)
    O4 H4A N11 1_565 0.82(2) 2.076(13) 2.891(4) 175(4)
    O4 H4B N1 1_565 0.82(2) 2.070(13) 2.884(4) 174(4)
data_global
_journal_date_recd_electronic     2010-07-07
_journal_date_accepted     2010-07-08
_journal_name_full     'Acta Crystallographica, Section E'
_journal_year     2010
_journal_volume     66
_journal_issue      8
_journal_page_first     m928
_journal_page_last     m928
_journal_paper_category     QM
_journal_coeditor_code     CV2744
_publ_contact_author
;
      Dr. Michael Bolte
      Institut f\"ur Anorganische Chemie
      J. W. Goethe-Universit\"at
      Max-von-Laue-Str. 7
      60438 Frankfurt/Main
      Germany
;
_publ_contact_author_email     bolte@chemie.uni-frankfurt.de
_publ_contact_author_fax     '49 69 798 29239'
_publ_contact_author_phone     '49 69 798 29136'
_publ_section_title
;
Poly[diaqua[3,5-bis(trifluoromethyl)pyrazolido]potassium]
;
loop_
    _publ_author_name
    _publ_author_address
    'Phan, Hien Ngoc'
;     Institut f\"ur Anorganische Chemie
      J. W. Goethe-Universit\"at Frankfurt
      Max-von-Laue-Strasse 7
      60438 Frankfurt/Main
      Germany
;
    'Lerner, Hans-Wolfram'
;     Institut f\"ur Anorganische Chemie
      J. W. Goethe-Universit\"at Frankfurt
      Max-von-Laue-Strasse 7
      60438 Frankfurt/Main
      Germany
;
    'Bolte, Michael'
;     Institut f\"ur Anorganische Chemie
      J. W. Goethe-Universit\"at Frankfurt
      Max-von-Laue-Strasse 7
      60438 Frankfurt/Main
      Germany
;
