# Supplementary material for: Poly[diaqua­[3,5-bis­(trifluoro­meth­yl)pyrazolido]potassium]
Source: Acta Crystallogr Sect E Struct Rep Online. 2010 Jul 14;66(Pt 8):m928. doi: 10.1107/S1600536810027133 (PMC3007281; doi:10.1107/S1600536810027133)
Supplement: Supplementary file 2 [file e-66-0m928-Isup2.hkl]

# 
# h,k,l, Fc-squared, Fo-squared, sigma(Fo-squared) and status flag 
# 
data_I
_shelx_title ' wa693 in P-1' 
_shelx_refln_list_code          4 
_shelx_F_calc_maximum      131.66 
_exptl_crystal_F_000       552.00 
_reflns_d_resolution_high  0.8222 
 
loop_ 
 _symmetry_equiv_pos_as_xyz 
 'x, y, z' 
 '-x, -y, -z' 
 
_cell_length_a     9.7453 
_cell_length_b     9.8179 
_cell_length_c    12.5243 
_cell_angle_alpha  67.756 
_cell_angle_beta   78.178 
_cell_angle_gamma  88.758 
 
_shelx_F_squared_multiplier     1.000 
 
loop_ 
 _refln_index_h 
 _refln_index_k 
 _refln_index_l 
 _refln_F_squared_calc 
 _refln_F_squared_meas 
 _refln_F_squared_sigma 
 _refln_observed_status 
   2   0   0     1131.80     1001.12     20.49 o 
   3   0   0      274.44      255.48      5.50 o 
   4   0   0     5762.42     6431.65    132.48 o 
   5   0   0       27.71       18.73      3.51 o 
   6   0   0     1102.71     1191.55     27.18 o 
   7   0   0       31.14       36.86      3.46 o 
   8   0   0     1351.13     1501.82     35.41 o 
   9   0   0      127.47      116.33      5.28 o 
  10   0   0       60.89       65.13      6.76 o 
  11   0   0        0.94        5.83      5.15 o 
 -11   1   0       67.77       70.03      6.02 o 
 -10   1   0        5.61       13.54      5.24 o 
  -9   1   0      200.93      195.63      5.56 o 
  -8   1   0      171.28      174.23      6.65 o 
  -7   1   0      299.17      329.54     20.27 o 
  -6   1   0        1.48        2.79      3.30 o 
  -5   1   0      893.81      919.06      8.25 o 
  -4   1   0       36.45      162.80     49.07 o 
  -3   1   0      134.90      167.44      4.58 o 
  -2   1   0     4370.40     3974.80     36.41 o 
   2   1   0     1125.91     1744.32    271.56 o 
   3   1   0        2.86        6.94      2.39 o 
   4   1   0       96.69      195.13      5.07 o 
   5   1   0      102.17      108.48      4.18 o 
   6   1   0      175.16      164.05      5.33 o 
   7   1   0      684.17      662.20      7.66 o 
   8   1   0      263.50      298.13      9.59 o 
   9   1   0      245.93      239.57      6.06 o 
  10   1   0       66.54       58.55      5.54 o 
  11   1   0        8.29        6.85      8.52 o 
 -11   2   0       42.27       30.82      4.55 o 
 -10   2   0        0.41       -0.12      4.73 o 
  -9   2   0      591.69      555.43     13.90 o 
  -8   2   0      417.43      388.43      8.05 o 
  -7   2   0      139.99      153.23      4.69 o 
  -6   2   0      172.74      161.64      4.40 o 
  -5   2   0     1052.98     1060.08      8.73 o 
  -4   2   0      331.85      349.65      5.66 o 
  -3   2   0     1234.37     1330.89     10.60 o 
  -2   2   0     6372.22     6224.83     40.05 o 
  -1   2   0     5120.93     4742.86     51.91 o 
   0   2   0       12.67       15.86      2.70 o 
   2   2   0    12067.23    11869.87    224.93 o 
   3   2   0      221.89      222.73      7.49 o 
   4   2   0     2696.70     2455.12     75.99 o 
   5   2   0      300.31      307.83     10.47 o 
   6   2   0      143.64      209.36      5.43 o 
   7   2   0      378.40      346.34      8.26 o 
   8   2   0      375.77      401.97     16.54 o 
   9   2   0       85.33       66.00      4.71 o 
  10   2   0      216.47      216.27      6.46 o 
  11   2   0       47.17       40.26      4.94 o 
 -11   3   0       92.83       85.62      5.90 o 
 -10   3   0        8.99       14.13      4.41 o 
  -9   3   0      351.17      339.93      5.76 o 
  -8   3   0      417.39      409.57      6.16 o 
  -7   3   0       67.86       77.12      6.37 o 
  -6   3   0        2.04        5.81      3.52 o 
  -5   3   0      496.93      493.82     10.25 o 
  -4   3   0     4899.78     5071.65     18.87 o 
  -3   3   0     1037.21     1072.18     14.09 o 
  -2   3   0      714.46      692.32      7.56 o 
  -1   3   0     2628.58     2533.12     17.47 o 
   0   3   0        1.42        5.94      2.34 o 
   1   3   0      557.35      521.43     12.92 o 
   3   3   0     2321.72     2204.23     33.05 o 
   4   3   0     1111.11     1111.76     27.75 o 
   5   3   0     2001.19     1896.17    144.25 o 
   6   3   0       87.82      192.85     30.52 o 
   7   3   0      486.13      467.85     34.85 o 
   8   3   0        3.36       24.48      6.96 o 
   9   3   0       75.40       71.27      7.13 o 
  10   3   0       72.25       58.91      6.47 o 
 -11   4   0       15.33       17.64      5.04 o 
 -10   4   0       16.10       16.76      4.94 o 
  -9   4   0        8.71        7.12      3.88 o 
  -8   4   0     1309.45     1268.07     22.83 o 
  -7   4   0        0.46        4.75      3.57 o 
  -6   4   0       48.42       48.59      3.42 o 
  -5   4   0      397.26      381.61      5.41 o 
  -4   4   0     4538.30     4780.86     70.54 o 
  -3   4   0       27.50       32.38      4.91 o 
  -2   4   0     2655.92     2415.93     20.94 o 
  -1   4   0     1142.54     1136.46     15.21 o 
   0   4   0     5147.30     5082.78     63.52 o 
   1   4   0      755.98      737.56     13.79 o 
   2   4   0      719.83      741.29     14.72 o 
   3   4   0       96.49      113.33      5.73 o 
   4   4   0      232.49      226.65      7.08 o 
   5   4   0      423.42      453.05     19.68 o 
   6   4   0      127.75      184.72      8.62 o 
   7   4   0       61.61       62.02      6.92 o 
   8   4   0       76.30       60.89      7.16 o 
   9   4   0       10.54        8.65      5.97 o 
  10   4   0        4.24        3.55      5.57 o 
 -10   5   0       46.77       54.04      5.44 o 
  -9   5   0        3.90        5.29      3.59 o 
  -8   5   0      102.04      100.42      5.09 o 
  -7   5   0      353.19      342.97      9.13 o 
  -6   5   0      856.53      898.86     20.43 o 
  -5   5   0      272.14      276.54      4.95 o 
  -4   5   0      108.37      137.32      5.27 o 
  -3   5   0      524.07      534.69      6.35 o 
  -2   5   0       67.11       67.48      3.75 o 
  -1   5   0     1625.71     1570.65     14.51 o 
   0   5   0       27.93       35.82      4.16 o 
   1   5   0      691.54      721.23     13.79 o 
   2   5   0       62.73       88.64      8.01 o 
   3   5   0     2062.35     2056.96     35.19 o 
   4   5   0        3.15       13.35      4.25 o 
   5   5   0      400.87      419.72      6.96 o 
   6   5   0      223.59      246.52      6.54 o 
   7   5   0        0.29        2.52      5.22 o 
   8   5   0        4.61        5.70      5.59 o 
   9   5   0       80.58       80.49      6.87 o 
 -10   6   0       27.28       29.39      4.67 o 
  -9   6   0       25.49       25.58      5.89 o 
  -8   6   0       89.72       74.62      4.45 o 
  -7   6   0        1.14        6.33      4.34 o 
  -6   6   0      185.39      183.15      4.87 o 
  -5   6   0        0.06        4.82      3.77 o 
  -4   6   0      597.82      608.42     19.92 o 
  -3   6   0      370.48      360.16      7.04 o 
  -2   6   0      351.76      367.89      7.82 o 
  -1   6   0     1639.07     1602.79     52.51 o 
   0   6   0      842.32      881.24     10.64 o 
   1   6   0     1253.84     1182.64     15.54 o 
   2   6   0     2676.99     2615.70     24.93 o 
   3   6   0      255.68      260.72      4.95 o 
   4   6   0        3.53        6.13      4.46 o 
   5   6   0      220.87      239.08      8.59 o 
   6   6   0     1092.01     1025.89     40.38 o 
   7   6   0       74.50       82.99      6.08 o 
   8   6   0       46.62       44.83      6.12 o 
   9   6   0      180.74      174.43     15.38 o 
  -9   7   0       89.78       90.59      5.67 o 
  -8   7   0        4.44        6.94      3.66 o 
  -7   7   0      175.33      198.61      6.27 o 
  -6   7   0      167.51      154.25      5.42 o 
  -5   7   0        7.19        7.57      3.63 o 
  -4   7   0       11.82       20.62      5.13 o 
  -3   7   0      226.62      223.72     38.90 o 
  -2   7   0      274.74      265.10      6.76 o 
  -1   7   0      498.38      490.62      8.91 o 
   0   7   0       80.31       76.66      6.19 o 
   1   7   0       18.75       23.75      5.44 o 
   2   7   0      230.14      230.45     10.31 o 
   3   7   0      453.56      472.74      6.68 o 
   4   7   0        4.04        5.85      5.23 o 
   5   7   0        9.74       19.41      5.04 o 
   6   7   0       85.30       84.14      6.25 o 
   7   7   0       54.39       69.89      6.35 o 
   8   7   0        1.40        0.20      6.68 o 
  -8   8   0       38.10       43.70      6.30 o 
  -7   8   0      113.73      104.09      5.08 o 
  -6   8   0      454.76      469.00     11.59 o 
  -5   8   0       21.35       35.86      6.91 o 
  -4   8   0      271.25      289.03     11.11 o 
  -3   8   0       66.53      103.54      6.86 o 
  -2   8   0      588.28      595.20     18.95 o 
  -1   8   0       80.14       78.80      6.48 o 
   0   8   0      355.28      346.08      7.25 o 
   1   8   0       20.43       22.05      6.05 o 
   2   8   0        6.29       16.46      6.14 o 
   3   8   0      387.17      384.74     13.14 o 
   4   8   0      226.36      191.58     13.29 o 
   5   8   0       10.24        3.68      4.34 o 
   6   8   0       63.48       69.73      6.36 o 
   7   8   0       69.42       63.15      6.80 o 
  -7   9   0        1.29        1.27      5.31 o 
  -6   9   0        6.33        8.97      5.14 o 
  -5   9   0       93.07       91.74      6.32 o 
  -4   9   0        9.53       14.16      9.54 o 
  -3   9   0      245.45      236.58      7.69 o 
  -2   9   0      427.04      402.24      8.86 o 
  -1   9   0        0.01       10.04      7.47 o 
   0   9   0       16.41       24.00      6.42 o 
   1   9   0      144.15      155.30      8.09 o 
   2   9   0       15.77       15.09      4.60 o 
   3   9   0       16.71       18.90      4.49 o 
   4   9   0       33.16       41.80      6.11 o 
   5   9   0        5.67       11.02      5.36 o 
   6   9   0        2.33        5.77      5.03 o 
  -5  10   0        1.45        9.05      6.29 o 
  -4  10   0       33.06       35.71      7.71 o 
  -3  10   0       19.66       51.84      8.88 o 
  -2  10   0     1016.85     1016.87     16.43 o 
  -1  10   0       49.60       59.28      6.05 o 
   0  10   0        1.76        1.84      6.93 o 
   1  10   0      166.39      152.78      6.73 o 
   2  10   0      306.62      283.27     14.27 o 
   3  10   0        3.43       24.40      4.12 o 
   4  10   0       43.15       44.47      5.83 o 
  -1  11   0       79.86       84.97      7.11 o 
  -3 -10   1       23.49       44.75      4.66 o 
  -2 -10   1      107.49      108.83      6.80 o 
  -1 -10   1       63.29       63.86      5.54 o 
   0 -10   1      293.26      292.09     12.82 o 
   1 -10   1       23.89       19.28      5.95 o 
   2 -10   1      218.68      201.80     11.84 o 
   3 -10   1       11.02        9.77      5.98 o 
   4 -10   1       40.07       36.88      6.49 o 
  -5  -9   1       82.44       85.04      7.49 o 
  -4  -9   1        0.27        1.86      5.19 o 
  -3  -9   1      186.36      209.74      5.47 o 
  -2  -9   1      137.75      140.77      5.04 o 
  -1  -9   1        3.34        7.44      5.74 o 
   0  -9   1       33.57       32.17      7.44 o 
   1  -9   1       88.00      114.51      6.49 o 
   2  -9   1       16.58       19.74      5.27 o 
   3  -9   1       11.72       32.44      5.75 o 
   4  -9   1        1.41       -6.97      6.97 o 
   5  -9   1       44.42       45.14     10.44 o 
   6  -9   1        0.71       -1.27      7.58 o 
  -6  -8   1      169.52      159.30     10.09 o 
  -5  -8   1      250.79      277.47     12.65 o 
  -4  -8   1       24.52       21.59      5.79 o 
  -3  -8   1       78.53       78.56     11.72 o 
  -2  -8   1       54.95       54.68      5.47 o 
  -1  -8   1        7.00       17.71      5.07 o 
   0  -8   1        2.30        4.79      7.64 o 
   1  -8   1       62.02       62.39      8.38 o 
   2  -8   1        0.01       -7.00      8.44 o 
   3  -8   1       35.62       32.88      5.08 o 
   4  -8   1      141.01      135.55      8.08 o 
   5  -8   1        0.14       13.08      9.31 o 
   6  -8   1      167.27      169.30      5.36 o 
   7  -8   1        6.71       13.68      5.77 o 
   8  -8   1       16.06       14.40      5.63 o 
  -7  -7   1       34.46       30.03      6.25 o 
  -6  -7   1       34.16       35.51      5.30 o 
  -5  -7   1      158.49      168.59     13.05 o 
  -4  -7   1      205.14      205.62      5.76 o 
  -3  -7   1      502.13      522.02     50.23 o 
  -2  -7   1      252.12      235.44      6.38 o 
  -1  -7   1        6.25        6.50      4.39 o 
   0  -7   1        9.56       10.08      9.72 o 
   1  -7   1      575.23      581.55      9.44 o 
   2  -7   1       46.33       49.10      6.54 o 
   3  -7   1        1.89        3.79      7.24 o 
   4  -7   1      445.22      405.60      6.23 o 
   5  -7   1      470.96      428.49     17.33 o 
   6  -7   1      132.73      126.44      6.80 o 
   7  -7   1      396.54      465.89     47.44 o 
   8  -7   1       81.94       78.56      5.48 o 
   9  -7   1       15.35       19.02      5.19 o 
  -8  -6   1      158.09      152.84      7.45 o 
  -7  -6   1       27.79       28.29      5.10 o 
  -6  -6   1      551.19      538.52      9.39 o 
  -5  -6   1       71.82       82.25      5.45 o 
  -4  -6   1       41.03       47.54      4.27 o 
  -3  -6   1      276.98      305.89     12.67 o 
  -2  -6   1     2201.84     2171.46    180.77 o 
  -1  -6   1      731.38      736.88     12.71 o 
   0  -6   1      460.03      464.27      8.37 o 
   1  -6   1      510.16      534.26      8.07 o 
   2  -6   1     3048.91     3109.82     31.30 o 
   3  -6   1        9.78       11.12      4.73 o 
   4  -6   1     1423.90     1459.79     14.12 o 
   5  -6   1      411.93      424.51      7.97 o 
   6  -6   1      472.29      473.35      6.65 o 
   7  -6   1      260.85      229.74      5.42 o 
   8  -6   1      288.31      285.81      6.23 o 
   9  -6   1        0.34       -2.78      4.47 o 
  10  -6   1        0.24        4.29      5.40 o 
  -9  -5   1        3.21       10.53      5.75 o 
  -8  -5   1       16.10       35.08      7.35 o 
  -7  -5   1       12.83        8.22      6.67 o 
  -6  -5   1       37.57       83.04     17.04 o 
  -5  -5   1       37.60       37.72      5.85 o 
  -4  -5   1        7.65       10.49      4.82 o 
  -3  -5   1       24.15       20.47      6.05 o 
  -2  -5   1      160.24      135.01     13.05 o 
  -1  -5   1       26.86       46.19      5.09 o 
   0  -5   1        2.63        2.74      4.64 o 
   1  -5   1        7.48        9.80      4.74 o 
   2  -5   1      431.58      454.13      8.29 o 
   3  -5   1       44.84       43.43      3.33 o 
   4  -5   1      209.51      202.38      6.22 o 
   5  -5   1     1479.60     1488.49     25.77 o 
   6  -5   1      125.80      153.81      4.90 o 
   7  -5   1       87.06       73.92      4.51 o 
   8  -5   1       72.68       88.16      5.05 o 
   9  -5   1      177.19      163.41     10.06 o 
  10  -5   1       11.44       20.80      6.15 o 
 -10  -4   1       54.80       70.39      8.69 o 
  -9  -4   1        1.34        7.45      8.49 o 
  -8  -4   1      162.33      151.58     11.12 o 
  -7  -4   1      439.74      422.30     29.68 o 
  -6  -4   1       10.02       28.48      5.94 o 
  -5  -4   1      296.00      233.36     10.82 o 
  -4  -4   1      299.16      287.22      7.43 o 
  -3  -4   1      180.93      168.92      4.70 o 
  -2  -4   1      627.09      659.63     13.54 o 
  -1  -4   1      264.20      259.09      8.65 o 
   0  -4   1      383.16      434.80     11.39 o 
   1  -4   1      121.59      137.05      5.84 o 
   2  -4   1     1397.53     1445.67     17.05 o 
   3  -4   1      894.64      985.94     12.75 o 
   4  -4   1      218.34      203.55      5.16 o 
   5  -4   1      700.44      795.61     18.74 o 
   6  -4   1      251.17      259.20      5.06 o 
   7  -4   1       73.83       72.20      4.45 o 
   8  -4   1      582.25      582.30     10.63 o 
   9  -4   1       98.10       93.66      4.72 o 
  10  -4   1       25.69       20.42      4.31 o 
  11  -4   1       15.79       15.66      5.27 o 
 -10  -3   1      101.78       87.74      6.75 o 
  -9  -3   1        7.47       12.08      6.93 o 
  -8  -3   1        0.69       65.93      7.76 o 
  -7  -3   1      755.74      686.09     41.09 o 
  -6  -3   1       92.85      114.62      6.46 o 
  -5  -3   1      206.92      210.48      7.29 o 
  -4  -3   1      260.80      257.99      8.07 o 
  -3  -3   1        9.94       23.40      4.48 o 
  -2  -3   1       22.33       11.21      5.09 o 
  -1  -3   1     6564.77     5868.91     52.33 o 
   1  -3   1     1277.90     1213.89     16.61 o 
   2  -3   1     1421.47     1561.20     29.50 o 
   3  -3   1     4198.87     3980.13     39.62 o 
   4  -3   1      358.54      331.80      8.70 o 
   5  -3   1      228.52      223.75      5.65 o 
   6  -3   1       28.96       27.61      3.36 o 
   7  -3   1      144.29      171.88      4.41 o 
   8  -3   1        8.14       58.85     16.16 o 
   9  -3   1      653.49      626.46     17.77 o 
  10  -3   1        7.28        9.33      4.34 o 
  11  -3   1       64.38       72.91      5.65 o 
 -10  -2   1      627.19      572.83     33.69 o 
  -9  -2   1      151.95      149.14      8.02 o 
  -8  -2   1       18.37       35.55      4.78 o 
  -7  -2   1        0.92        4.61      3.56 o 
  -6  -2   1     3075.46     3249.17     62.08 o 
  -5  -2   1       58.48       60.74      4.70 o 
  -4  -2   1      227.76      375.40     40.56 o 
  -3  -2   1     1068.65     1044.38     14.54 o 
  -2  -2   1     3898.82     4438.62     44.76 o 
  -1  -2   1     1258.81     1160.80     21.64 o 
   1  -2   1     3695.72     3512.92     23.49 o 
   2  -2   1    11901.78    11347.55     73.58 o 
   3  -2   1       45.95       59.41      3.57 o 
   4  -2   1     1465.99     1381.14     16.39 o 
   5  -2   1      249.95      278.32      5.73 o 
   6  -2   1       21.67       30.88      4.34 o 
   7  -2   1        5.60        7.27      3.37 o 
   8  -2   1        4.91        7.89      3.69 o 
   9  -2   1        0.54        0.79      3.63 o 
  10  -2   1        2.69        4.19      4.42 o 
  11  -2   1        0.23        1.64      5.28 o 
 -11  -1   1       64.88       62.04      5.43 o 
 -10  -1   1      110.85      113.16      5.87 o 
  -9  -1   1      109.75      112.78      5.20 o 
  -8  -1   1        2.59       21.66      4.39 o 
  -7  -1   1      138.30      140.79      5.54 o 
  -6  -1   1      435.62      487.72     10.48 o 
  -5  -1   1      444.59      402.59     11.55 o 
  -3  -1   1     3764.45     3452.61     67.92 o 
  -2  -1   1     1919.17     1731.37     38.93 o 
  -1  -1   1     4752.75     4338.22     37.06 o 
   1  -1   1      410.57      461.30     10.74 o 
   2  -1   1      986.34      955.07     26.24 o 
   3  -1   1      833.53      797.87      8.98 o 
   4  -1   1     1519.47     1450.52     12.19 o 
   5  -1   1       11.98        9.74      3.35 o 
   6  -1   1        2.67        5.74      3.93 o 
   7  -1   1     2351.26     2275.97     37.13 o 
   8  -1   1      171.83      186.03      5.24 o 
   9  -1   1      268.53      274.22     14.16 o 
  10  -1   1       17.85       19.24      3.82 o 
  11  -1   1       30.68       22.09      5.48 o 
 -11   0   1       39.56       41.39      6.75 o 
 -10   0   1      131.81      149.76      5.41 o 
  -9   0   1        2.92        3.88      3.99 o 
  -8   0   1        0.67       -1.20      3.87 o 
  -7   0   1       26.22       28.11      3.69 o 
  -6   0   1      189.73      218.57      4.79 o 
  -5   0   1      539.76      485.85      6.42 o 
  -4   0   1     3826.73     3970.64     71.93 o 
  -3   0   1        0.86        1.23      2.40 o 
  -2   0   1     7089.87     7584.02    197.13 o 
   2   0   1     1354.20     1236.27     34.10 o 
   3   0   1       45.06       39.82      3.76 o 
   4   0   1     9010.41    10083.71    201.28 o 
   5   0   1       77.92       82.55      4.31 o 
   6   0   1     1001.32     1048.89     25.50 o 
   7   0   1       83.74       89.47      5.20 o 
   8   0   1      898.82      982.28     10.84 o 
   9   0   1       15.72       17.35      4.34 o 
  10   0   1      107.79      113.37      6.29 o 
  11   0   1      103.25      110.49      7.73 o 
 -11   1   1      300.75      253.63      6.82 o 
 -10   1   1       32.24       33.47      5.90 o 
  -9   1   1      550.77      556.52      8.69 o 
  -8   1   1      189.02      210.03      5.76 o 
  -7   1   1     1052.25     1050.03     25.89 o 
  -6   1   1       52.31       66.03      4.10 o 
  -5   1   1     1623.82     1643.95     36.46 o 
  -4   1   1      874.87      710.65     14.97 o 
  -3   1   1     3230.61     3078.08     17.03 o 
  -2   1   1     7033.43     6547.42    109.54 o 
   2   1   1     4483.51     4236.84     34.81 o 
   3   1   1      396.79      397.55      8.41 o 
   4   1   1     1346.90     1247.32     16.34 o 
   5   1   1     3670.97     3742.60     58.04 o 
   6   1   1       68.42       66.25      4.32 o 
   7   1   1      259.99      268.34      9.97 o 
   8   1   1      118.96      144.29      5.11 o 
   9   1   1        0.70        0.83      5.50 o 
  10   1   1       50.73       45.52      5.57 o 
  11   1   1      239.67      220.45      7.44 o 
 -11   2   1       67.00       57.06      5.36 o 
 -10   2   1      131.31      106.90      4.55 o 
  -9   2   1        3.20       18.44      4.31 o 
  -8   2   1      222.51      246.07      6.10 o 
  -7   2   1       52.12       55.65      4.20 o 
  -6   2   1       80.85       77.02      4.15 o 
  -5   2   1      548.71      556.46      6.46 o 
  -4   2   1     2524.18     2452.43     13.35 o 
  -3   2   1      551.55      525.45      6.72 o 
  -2   2   1     4140.62     3951.95     50.68 o 
  -1   2   1      412.83      355.64      6.81 o 
   0   2   1        1.55        2.40      1.03 o 
   1   2   1      602.34      573.96      9.06 o 
   2   2   1     6468.13     6207.66     56.12 o 
   3   2   1      401.55      433.66      8.19 o 
   4   2   1     1965.15     1873.82     64.25 o 
   5   2   1      639.98      690.09     15.27 o 
   6   2   1       13.15       28.19      3.97 o 
   7   2   1      596.31      602.77     18.66 o 
   8   2   1      190.58      204.56     10.83 o 
   9   2   1      160.67      161.02      7.49 o 
  10   2   1        8.72       21.09     10.04 o 
  11   2   1      137.52      139.41      6.84 o 
 -11   3   1       96.81       94.44      4.88 o 
 -10   3   1        7.74        8.74      3.88 o 
  -9   3   1        4.93        7.77      4.25 o 
  -8   3   1       60.63       65.64      6.13 o 
  -7   3   1      315.09      328.73      5.43 o 
  -6   3   1      175.97      190.50      4.36 o 
  -5   3   1     1214.31     1306.64     20.16 o 
  -4   3   1      387.61      360.29     12.25 o 
  -3   3   1       30.71       35.46      3.10 o 
  -2   3   1       17.77       10.93      2.94 o 
  -1   3   1        8.46       20.57      2.72 o 
   0   3   1        8.46        8.95      1.98 o 
   1   3   1      411.66      437.11     15.56 o 
   2   3   1     1468.70     1341.42     19.69 o 
   3   3   1     1532.76     1419.85     22.85 o 
   4   3   1      240.54      544.36     80.59 o 
   5   3   1      140.25      125.14      4.80 o 
   6   3   1       12.28       26.39      7.89 o 
   7   3   1      290.71      268.58      6.15 o 
   8   3   1       12.53       44.57      9.14 o 
   9   3   1      221.07      205.05      5.27 o 
  10   3   1        0.15       42.18      5.38 o 
  11   3   1      148.45      132.83      8.42 o 
 -10   4   1      173.98      162.80      5.78 o 
  -9   4   1       20.15       22.05      4.94 o 
  -8   4   1      520.97      501.60      6.01 o 
  -7   4   1       64.73       62.94      3.80 o 
  -6   4   1      378.01      370.88      7.90 o 
  -5   4   1      103.73      117.64      4.13 o 
  -4   4   1     6028.50     5887.85     70.52 o 
  -3   4   1     4609.98     4801.61     75.84 o 
  -2   4   1      295.46      303.62      7.33 o 
  -1   4   1     2210.76     2060.90     30.26 o 
   0   4   1     5739.10     5581.94    124.97 o 
   1   4   1     2134.95     2102.11     24.56 o 
   2   4   1     1941.56     1664.39     29.11 o 
   3   4   1     2406.89     2463.52    173.04 o 
   4   4   1      202.88      203.06     11.70 o 
   5   4   1      136.50      140.32      5.50 o 
   6   4   1      990.65      968.73     38.40 o 
   7   4   1      239.81      220.35      7.93 o 
   8   4   1      147.42      129.75      6.74 o 
   9   4   1       90.78       91.75      8.08 o 
  10   4   1      115.25      110.73      7.23 o 
 -10   5   1        0.19        2.30      4.56 o 
  -9   5   1       85.34       79.97      5.01 o 
  -8   5   1       18.91       13.74      4.55 o 
  -7   5   1      424.46      404.82      7.88 o 
  -6   5   1       82.42       81.07      5.01 o 
  -5   5   1        2.61        2.46      3.97 o 
  -4   5   1      346.23      350.67      5.37 o 
  -3   5   1      366.72      360.83      5.61 o 
  -2   5   1      388.20      387.50      8.61 o 
  -1   5   1     2021.19     2167.22     13.38 o 
   0   5   1       99.29       99.13      5.30 o 
   1   5   1       76.89       62.74      5.86 o 
   2   5   1        7.48       10.37      7.17 o 
   3   5   1      700.67      706.96     24.24 o 
   4   5   1        0.03        2.17      3.88 o 
   5   5   1      379.45      367.44      9.47 o 
   6   5   1        1.28        1.47      4.95 o 
   7   5   1       47.23       40.97      6.23 o 
   8   5   1        8.83       13.39      5.40 o 
   9   5   1       33.54       33.69      6.40 o 
  10   5   1       37.34       32.56      7.76 o 
 -10   6   1      104.25       92.30      5.81 o 
  -9   6   1        0.35       -0.64      4.32 o 
  -8   6   1       33.59       32.21      3.82 o 
  -7   6   1       84.49       84.16      4.30 o 
  -6   6   1      958.98      946.13     10.53 o 
  -5   6   1      797.55      787.37      8.26 o 
  -4   6   1       68.88       53.62      3.62 o 
  -3   6   1       14.63       12.12      3.68 o 
  -2   6   1      143.92      149.71      4.12 o 
  -1   6   1        0.79        1.51      3.49 o 
   0   6   1       79.93       59.13      5.03 o 
   1   6   1      142.46      132.62      6.60 o 
   2   6   1      395.76      437.67     11.91 o 
   3   6   1      890.91      877.09     10.22 o 
   4   6   1      799.07      837.01     20.70 o 
   5   6   1      289.45      320.49      6.85 o 
   6   6   1      127.39      141.76      6.08 o 
   7   6   1      537.22      518.52     16.98 o 
   8   6   1       15.52       19.69      6.17 o 
   9   6   1       42.91       45.84      6.15 o 
  -9   7   1      107.12      114.20      7.04 o 
  -8   7   1       46.84       45.61      4.12 o 
  -7   7   1        0.12        3.31      3.96 o 
  -6   7   1       39.53       42.47      4.21 o 
  -5   7   1      174.88      185.70      5.10 o 
  -4   7   1      145.09      139.69      5.30 o 
  -3   7   1     1955.23     2005.95     48.52 o 
  -2   7   1      184.05      197.83      5.52 o 
  -1   7   1      123.51      127.32      6.66 o 
   0   7   1       89.82       91.70      8.48 o 
   1   7   1      662.63      699.56     10.76 o 
   2   7   1      161.06      153.21      7.74 o 
   3   7   1      524.44      583.73     28.78 o 
   4   7   1       33.18       22.49      4.05 o 
   5   7   1       25.84       30.83      5.50 o 
   6   7   1        3.77       28.93      7.22 o 
   7   7   1      398.19      379.61     11.71 o 
   8   7   1       39.83       33.37      5.63 o 
  -8   8   1      578.26      504.42      8.91 o 
  -7   8   1       86.04       84.09      4.86 o 
  -6   8   1      182.13      168.78      4.67 o 
  -5   8   1       26.95       33.83      4.57 o 
  -4   8   1       53.35       50.62      4.69 o 
  -3   8   1       34.17       39.77      8.34 o 
  -2   8   1      344.39      367.39     20.51 o 
  -1   8   1      136.39      169.40     13.22 o 
   0   8   1        8.21        5.10      6.37 o 
   1   8   1      145.38      162.14      7.49 o 
   2   8   1      421.71      450.97      9.66 o 
   3   8   1        2.03        2.68      4.34 o 
   4   8   1       32.50       33.62      4.56 o 
   5   8   1      192.93      187.86      8.47 o 
   6   8   1        0.75        0.55      4.64 o 
   7   8   1       39.72       51.02      6.44 o 
  -7   9   1      134.37      124.28      5.96 o 
  -6   9   1        0.08       -4.40      5.68 o 
  -5   9   1      310.07      348.55      7.97 o 
  -4   9   1        0.10       -9.49     10.49 o 
  -3   9   1      129.97      134.79      7.88 o 
  -2   9   1       67.45       70.53      5.90 o 
  -1   9   1       19.85       40.52      9.51 o 
   0   9   1        0.34        4.89      6.22 o 
   1   9   1       70.50      101.59      7.11 o 
   2   9   1       67.12       59.72      9.13 o 
   3   9   1       72.97       66.92      4.23 o 
   4   9   1        3.15        7.48      4.74 o 
   5   9   1       98.52      104.56      6.49 o 
   6   9   1        8.15        8.96      6.20 o 
  -5  10   1        7.00       11.37      7.45 o 
  -4  10   1      346.14      327.07      9.28 o 
  -3  10   1        3.31       15.59      5.71 o 
  -2  10   1      221.54      198.46      7.15 o 
  -1  10   1       27.92       28.90      7.00 o 
   0  10   1      228.96      206.34      8.67 o 
   1  10   1       32.70       38.85      7.54 o 
   2  10   1      779.26      752.12     47.49 o 
   3  10   1       50.55       57.19      4.94 o 
   4  10   1       38.08       31.46      4.94 o 
  -3  11   1        8.12       10.26      7.68 o 
  -2  11   1       42.73       38.63     11.03 o 
  -1  11   1      184.14      225.61     13.44 o 
   0  11   1        5.17        0.96      8.35 o 
   1  11   1       46.43       54.08      7.04 o 
   2  11   1       76.81       83.78      5.63 o 
  -1 -10   2       22.84       33.98      5.65 o 
   0 -10   2      308.80      305.15      8.14 o 
   1 -10   2       26.59       42.21      5.48 o 
   2 -10   2      114.82      111.35      5.31 o 
   3 -10   2       32.33       28.03      6.75 o 
  -4  -9   2        8.45        9.62      5.40 o 
  -3  -9   2       78.44       83.64      7.89 o 
  -2  -9   2      182.33      191.81      6.79 o 
  -1  -9   2      166.03      168.72     13.84 o 
   0  -9   2        0.02        0.64      4.61 o 
   1  -9   2      242.30      243.83      7.38 o 
   2  -9   2      301.13      326.95      8.68 o 
   3  -9   2      140.36      157.78      7.57 o 
   4  -9   2       17.99       20.53      5.85 o 
   5  -9   2       61.20       63.68      7.97 o 
   6  -9   2        1.32       -5.96      6.48 o 
  -6  -8   2       32.70       35.04      5.17 o 
  -5  -8   2      109.32      107.16      5.93 o 
  -4  -8   2      126.95      127.20      5.21 o 
  -3  -8   2        4.14        8.14      5.33 o 
  -2  -8   2      343.55      337.08     20.03 o 
  -1  -8   2       59.91       65.93      4.42 o 
   0  -8   2       25.17       28.48      4.53 o 
   1  -8   2        0.07        8.11      4.97 o 
   2  -8   2      204.05      215.57      7.37 o 
   3  -8   2       68.82       98.41     18.06 o 
   4  -8   2      242.78      222.54     16.37 o 
   5  -8   2       58.19       49.91      5.96 o 
   6  -8   2        1.46       -2.40     10.08 o 
   7  -8   2       13.24       13.81      4.45 o 
  -7  -7   2       31.66       45.04      6.82 o 
  -6  -7   2      126.86      127.38      8.20 o 
  -5  -7   2      322.75      365.89     17.07 o 
  -4  -7   2       39.79       24.76      4.28 o 
  -3  -7   2       13.13       17.39      6.12 o 
  -2  -7   2       25.34       30.87      4.94 o 
  -1  -7   2      677.94      691.00     22.95 o 
   0  -7   2        1.20        7.49      4.52 o 
   1  -7   2      869.32     1025.95     22.09 o 
   2  -7   2        1.77        5.72      4.58 o 
   3  -7   2       20.11       21.23      4.86 o 
   4  -7   2       42.79       43.83      6.64 o 
   5  -7   2      209.49      266.28     31.57 o 
   6  -7   2       40.84       48.90      4.94 o 
   7  -7   2       34.21       31.88      5.11 o 
   8  -7   2       24.55       25.79      5.17 o 
   9  -7   2       49.25       48.73      6.59 o 
  -8  -6   2      124.34       97.62      7.04 o 
  -7  -6   2      189.39      195.10      9.36 o 
  -6  -6   2       13.27       21.53      5.92 o 
  -5  -6   2      145.87      112.93      5.96 o 
  -4  -6   2      312.08      286.09     11.10 o 
  -3  -6   2       36.90       43.97      5.32 o 
  -2  -6   2      212.44      201.04      7.08 o 
  -1  -6   2      408.98      417.87     29.95 o 
   0  -6   2      147.49      155.40      8.67 o 
   1  -6   2       34.18       66.79     31.89 o 
   2  -6   2     2576.35     2547.31     56.02 o 
   3  -6   2       24.13       23.93      4.88 o 
   4  -6   2        7.49       14.09      4.75 o 
   5  -6   2       17.56       22.37      5.34 o 
   6  -6   2      182.95      198.27      8.81 o 
   7  -6   2       34.72       43.50      5.47 o 
   8  -6   2      273.38      264.19      5.74 o 
   9  -6   2       16.49       18.69      5.06 o 
  -9  -5   2       33.40       28.04      7.47 o 
  -8  -5   2       14.06       22.78      6.35 o 
  -7  -5   2      571.52      551.56     47.57 o 
  -6  -5   2        0.03        3.46      4.82 o 
  -5  -5   2       28.62       34.17      5.58 o 
  -4  -5   2      189.49      176.69      6.34 o 
  -3  -5   2      422.72      459.47     12.48 o 
  -2  -5   2      182.55      223.09     10.64 o 
  -1  -5   2     1260.96     1300.02     18.06 o 
   0  -5   2       15.24       14.37      3.69 o 
   1  -5   2      421.01      506.62     14.72 o 
   2  -5   2        0.13        0.14      4.16 o 
   3  -5   2     1629.34     1738.29     22.29 o 
   4  -5   2        0.60        3.16      3.91 o 
   5  -5   2      137.94      142.37      4.41 o 
   6  -5   2       44.66       52.07      5.40 o 
   7  -5   2      255.11      234.33      7.06 o 
   8  -5   2       58.12       66.61      5.06 o 
   9  -5   2      214.55      191.91     11.28 o 
  10  -5   2       27.64       15.04      4.88 o 
  -9  -4   2       94.43       90.00      6.70 o 
  -8  -4   2       64.62       47.03      7.64 o 
  -7  -4   2       74.91       80.63      9.22 o 
  -6  -4   2      120.78      141.64      6.63 o 
  -5  -4   2        0.00        1.34      4.50 o 
  -4  -4   2        9.90       12.42      4.68 o 
  -3  -4   2        1.00        6.65      5.55 o 
  -2  -4   2        0.02        2.84      5.24 o 
  -1  -4   2      338.15      333.78      9.43 o 
   0  -4   2      955.71      902.46     14.35 o 
   1  -4   2      374.52      375.07     13.05 o 
   2  -4   2      575.04      611.11      9.16 o 
   3  -4   2        4.60        4.31      3.70 o 
   4  -4   2      343.81      339.19      6.35 o 
   5  -4   2      121.47      130.23      5.32 o 
   6  -4   2     1730.49     1733.89     13.57 o 
   7  -4   2       11.19       18.15      3.99 o 
   8  -4   2      161.40      160.47      4.90 o 
   9  -4   2      101.23      105.12      5.34 o 
  10  -4   2       76.43       79.55      5.22 o 
  11  -4   2        1.74        1.10     11.74 o 
 -10  -3   2       59.05       40.30      7.11 o 
  -9  -3   2       41.62       35.96      8.19 o 
  -8  -3   2       23.33       74.56      7.16 o 
  -7  -3   2       85.31       75.25      8.87 o 
  -6  -3   2       13.70       11.84      4.67 o 
  -5  -3   2       44.50       48.32      5.37 o 
  -4  -3   2      365.40      363.53      7.28 o 
  -3  -3   2      380.08      370.21     10.56 o 
  -2  -3   2      252.29      255.02     10.37 o 
  -1  -3   2      523.48      518.64     11.87 o 
   0  -3   2       26.79       26.20      6.03 o 
   1  -3   2     2118.48     2014.99     26.40 o 
   2  -3   2       30.16       33.22      8.25 o 
   3  -3   2       98.27      101.16      4.03 o 
   4  -3   2     1098.52     1141.48      9.50 o 
   5  -3   2      504.68      515.90      8.49 o 
   6  -3   2      109.97      111.32      4.85 o 
   7  -3   2     1321.00     1239.19     14.27 o 
   8  -3   2      107.33      101.39      4.72 o 
   9  -3   2      387.13      393.76     11.99 o 
  10  -3   2        1.90        3.15      4.46 o 
  11  -3   2       42.88       36.35      4.91 o 
 -10  -2   2      242.02      261.34      8.13 o 
  -9  -2   2      297.71      270.00      6.71 o 
  -8  -2   2       73.57       77.76      5.11 o 
  -7  -2   2      238.25      220.42     10.54 o 
  -6  -2   2     2633.72     2619.61     65.69 o 
  -5  -2   2      169.83      157.66      5.71 o 
  -4  -2   2       22.43       40.75      3.22 o 
  -3  -2   2      251.65      194.81      5.28 o 
  -2  -2   2    10096.98    10322.52    507.47 o 
  -1  -2   2      297.01      259.37      6.84 o 
   0  -2   2     1784.66     1658.88     24.02 o 
   1  -2   2      124.43      119.38      5.52 o 
   2  -2   2     3478.11     3785.49    163.28 o 
   3  -2   2     1321.65     1355.79     28.29 o 
   4  -2   2     3474.34     3327.37     40.69 o 
   5  -2   2       11.87       21.90      3.99 o 
   6  -2   2       18.66       24.51      7.21 o 
   7  -2   2      822.73      798.67      8.16 o 
   8  -2   2      100.89      118.96     21.44 o 
   9  -2   2        5.21        1.59      4.52 o 
  10  -2   2        1.21       -1.89      5.58 o 
  11  -2   2       36.83       39.75      5.62 o 
 -10  -1   2       43.33       73.91      8.64 o 
  -9  -1   2       35.69       32.25      5.36 o 
  -8  -1   2      140.12      128.77      4.20 o 
  -7  -1   2        1.45        3.63      3.22 o 
  -5  -1   2        4.20       10.78      3.80 o 
  -4  -1   2      158.24      131.97      4.80 o 
  -3  -1   2     3453.59     3016.55     88.62 o 
  -2  -1   2      244.56      243.84      7.33 o 
  -1  -1   2      356.50      256.94     10.22 o 
   0  -1   2        1.46       17.50      2.82 o 
   1  -1   2     4359.04     3899.94     41.33 o 
   2  -1   2     1515.63     1466.73     25.80 o 
   3  -1   2     2863.52     2741.93     47.47 o 
   4  -1   2        0.40      100.94     47.80 o 
   5  -1   2     3943.04     3961.30    130.60 o 
   6  -1   2       12.21       13.71      4.20 o 
   7  -1   2       15.89       28.50      4.06 o 
   8  -1   2       33.78       50.24      5.36 o 
   9  -1   2      102.31      112.74      5.53 o 
  10  -1   2       25.33       36.47      5.23 o 
  11  -1   2      163.64      154.77     11.62 o 
 -11   0   2       28.01       24.77      5.07 o 
 -10   0   2       22.96       30.36      5.01 o 
  -9   0   2        0.10       -1.17      3.83 o 
  -8   0   2      267.99      324.45      6.70 o 
  -7   0   2       18.17       23.92      3.30 o 
  -6   0   2      252.16      308.73      7.64 o 
  -5   0   2      289.75      306.92      5.19 o 
  -4   0   2       69.17      101.30      3.83 o 
  -3   0   2       55.96       56.71      3.45 o 
  -2   0   2     8877.99     9092.71    100.73 o 
  -1   0   2      126.98      101.43      5.27 o 
   0   0   2     8661.25     7789.64    216.17 o 
   1   0   2       37.80       30.91      2.18 o 
   2   0   2     7458.61     7820.38    281.08 o 
   3   0   2       65.33       69.22      4.16 o 
   4   0   2     5719.25     6600.43    126.33 o 
   5   0   2      121.37      146.14      4.67 o 
   6   0   2     1110.64     1144.45     26.88 o 
   7   0   2       80.11       82.77      6.02 o 
   8   0   2      108.27      108.70      8.78 o 
   9   0   2      123.47      115.68      5.62 o 
  10   0   2       45.63       50.11      4.68 o 
  11   0   2       27.96       32.93      5.77 o 
 -11   1   2      176.61      170.94     11.60 o 
 -10   1   2       39.07       46.90      4.87 o 
  -9   1   2       21.96       21.66      4.53 o 
  -8   1   2       96.32      106.34      5.49 o 
  -7   1   2      345.35      351.05      6.95 o 
  -6   1   2      687.89      747.42      7.23 o 
  -5   1   2      354.73      394.65      5.41 o 
  -4   1   2     1023.07      993.48     16.76 o 
  -3   1   2      666.46      618.07      8.38 o 
  -2   1   2      271.37      394.08     40.26 o 
  -1   1   2     3226.26     2728.59     33.21 o 
   1   1   2     5445.82     4752.45     87.66 o 
   2   1   2     8351.06     7870.50    170.85 o 
   3   1   2      548.80      605.55     10.81 o 
   5   1   2     1932.73     2082.94     16.30 o 
   6   1   2      148.71      160.63      5.83 o 
   7   1   2      821.67      819.47     20.84 o 
   8   1   2        5.68       59.85      5.14 o 
   9   1   2     1331.38     1401.16     12.71 o 
  10   1   2       37.18       49.42      5.66 o 
  11   1   2      153.62      154.12      8.87 o 
 -11   2   2       15.21       21.39      5.18 o 
 -10   2   2      284.15      266.41      6.59 o 
  -9   2   2      256.07      267.87      7.27 o 
  -8   2   2      108.62      145.98      9.62 o 
  -7   2   2        3.05        7.05      3.35 o 
  -6   2   2      610.04      631.59     19.82 o 
  -5   2   2       11.31       18.48      3.34 o 
  -4   2   2      406.19      439.30     68.78 o 
  -3   2   2      574.36      601.55      9.74 o 
  -2   2   2    13365.97    12424.40     98.74 o 
  -1   2   2     4476.81     4078.72     57.95 o 
   0   2   2        2.16        1.71      1.17 o 
   1   2   2     3894.52     3556.34     59.26 o 
   2   2   2     3716.33     3592.51     28.95 o 
   3   2   2      477.58      504.63      9.49 o 
   4   2   2       65.50       76.89      5.00 o 
   5   2   2      203.46      184.13      6.12 o 
   6   2   2       44.79       53.47      5.08 o 
   7   2   2      440.72      441.11      8.53 o 
   8   2   2       81.25      100.58      9.46 o 
   9   2   2        0.32        2.26      4.35 o 
  10   2   2        2.13        6.92      5.37 o 
  11   2   2       78.79       83.90      6.53 o 
 -11   3   2       75.35       61.35     14.50 o 
 -10   3   2      162.79      136.51      5.10 o 
  -9   3   2       70.94       59.66      4.65 o 
  -8   3   2      131.49      134.13      5.43 o 
  -7   3   2     1510.32     1466.02     15.20 o 
  -6   3   2       28.43       37.39      5.97 o 
  -5   3   2      371.54      369.08      6.25 o 
  -4   3   2     2247.02     2343.94     23.64 o 
  -3   3   2     7475.95     7099.05    102.77 o 
  -2   3   2        2.53        7.22      2.83 o 
  -1   3   2      224.07      190.36      4.93 o 
   0   3   2       56.09       56.88      3.42 o 
   1   3   2       15.72       20.14      2.52 o 
   2   3   2       41.40       33.44      3.80 o 
   3   3   2     1080.64     1038.75     12.23 o 
   4   3   2     4772.32     4944.13     23.89 o 
   5   3   2      287.49      292.97      8.36 o 
   6   3   2       77.13       87.45     10.13 o 
   7   3   2      216.39      205.22      6.11 o 
   8   3   2      148.14      154.29      7.95 o 
   9   3   2      730.62      776.63     14.72 o 
  10   3   2       40.24       44.27      7.38 o 
  11   3   2       90.37       76.03      6.53 o 
 -10   4   2      190.39      189.08      5.98 o 
  -9   4   2        0.09       -0.35      4.00 o 
  -8   4   2       28.81       24.18      3.40 o 
  -7   4   2        0.90       -2.60      3.85 o 
  -6   4   2      388.33      376.97      6.92 o 
  -5   4   2       21.59       21.23      3.81 o 
  -4   4   2     1516.44     1467.69     23.65 o 
  -3   4   2     1356.34     1438.87      9.93 o 
  -2   4   2     1218.07     1235.54     13.17 o 
  -1   4   2       82.29       65.05      3.48 o 
   0   4   2    11925.49    11926.28     52.83 o 
   1   4   2      128.22      110.45      4.81 o 
   2   4   2      926.68      934.98     27.66 o 
   3   4   2     3795.62     3947.25     71.76 o 
   4   4   2     4302.18     4452.52     52.20 o 
   5   4   2      819.11      840.73     16.09 o 
   6   4   2      235.00      250.37      6.78 o 
   7   4   2      422.95      449.52     14.95 o 
   8   4   2      106.65       98.70      4.60 o 
   9   4   2      101.42      109.36      4.96 o 
  10   4   2      178.36      181.96      8.45 o 
 -10   5   2        9.02       10.71      4.85 o 
  -9   5   2      370.43      351.34      6.36 o 
  -8   5   2        3.89        2.91      4.49 o 
  -7   5   2       62.89       48.62      4.22 o 
  -6   5   2      128.13      143.10      4.47 o 
  -5   5   2       42.59       51.70      3.22 o 
  -4   5   2       13.88       17.83      3.89 o 
  -3   5   2     1100.40     1114.96     17.16 o 
  -2   5   2     1068.37     1128.72     15.40 o 
  -1   5   2       25.14       37.92      3.85 o 
   0   5   2      135.33      133.20      5.16 o 
   1   5   2     2865.38     2963.73     55.94 o 
   2   5   2      410.48      424.80      9.30 o 
   3   5   2       84.79       83.23      6.39 o 
   4   5   2       94.26       71.82      5.79 o 
   5   5   2     1105.64     1103.08     14.18 o 
   6   5   2       51.34       92.73     17.63 o 
   7   5   2      403.82      360.60     18.09 o 
   8   5   2        4.13        4.93      4.92 o 
   9   5   2        0.06        2.69      5.36 o 
  10   5   2      154.81      125.57      8.23 o 
  -9   6   2       47.53       48.78      5.10 o 
  -8   6   2      281.64      289.00      8.12 o 
  -7   6   2       32.14       29.67      4.04 o 
  -6   6   2       46.65       41.21      3.40 o 
  -5   6   2       41.03       34.74      3.53 o 
  -4   6   2        2.60        7.30      3.23 o 
  -3   6   2       54.79       52.17      3.48 o 
  -2   6   2        1.05        5.12      3.47 o 
  -1   6   2        1.74       -1.63      4.09 o 
   0   6   2     1620.56     1627.44     21.71 o 
   1   6   2       19.47       16.31      4.33 o 
   2   6   2       78.86       93.19      5.24 o 
   3   6   2        1.22       -0.47      5.01 o 
   4   6   2      280.19      273.87      7.82 o 
   5   6   2      732.76      736.96     12.45 o 
   6   6   2      398.44      410.32     10.21 o 
   7   6   2      335.45      335.27     15.53 o 
   8   6   2       96.71       98.60      7.09 o 
   9   6   2        0.25        5.39      6.57 o 
  -9   7   2       77.20       67.61      4.35 o 
  -8   7   2       43.24       50.64      4.94 o 
  -7   7   2       23.28       23.32      4.11 o 
  -6   7   2       68.01       56.76      4.15 o 
  -5   7   2      346.41      399.74      9.38 o 
  -4   7   2       15.65        9.34      4.88 o 
  -3   7   2        6.05       17.37      3.85 o 
  -2   7   2      652.11      648.26     11.46 o 
  -1   7   2       58.22       67.93      4.91 o 
   0   7   2       23.86       32.78      4.05 o 
   1   7   2      995.05     1006.43     12.78 o 
   2   7   2        3.12        1.88      3.89 o 
   3   7   2      557.65      586.78     13.00 o 
   4   7   2       34.29       30.47      6.25 o 
   5   7   2      616.48      577.93      8.52 o 
   6   7   2      123.56      124.48      6.28 o 
   7   7   2      517.02      513.82      9.31 o 
   8   7   2      153.44      139.76      7.01 o 
   9   7   2       46.17       55.28      7.46 o 
  -8   8   2      738.39      682.82     17.66 o 
  -7   8   2       10.27        0.67      4.42 o 
  -6   8   2       23.55       26.15      3.86 o 
  -5   8   2       22.12       27.85      4.09 o 
  -4   8   2      965.32      962.60     13.07 o 
  -3   8   2       36.27       35.91      4.18 o 
  -2   8   2       36.95       33.66      4.31 o 
  -1   8   2        4.50       11.81      3.92 o 
   0   8   2     1813.57     1781.02     62.88 o 
   1   8   2      136.18      147.44      7.55 o 
   2   8   2      377.75      420.05     10.52 o 
   3   8   2      309.41      336.31     23.50 o 
   4   8   2      319.65      336.40      9.16 o 
   5   8   2      174.76      167.44      6.36 o 
   6   8   2       82.00       73.82      6.30 o 
   7   8   2       92.35       84.72      6.55 o 
   8   8   2       12.04       17.62      7.09 o 
  -7   9   2      130.17      138.99      7.28 o 
  -6   9   2       39.03       40.93      4.16 o 
  -5   9   2      226.20      228.19      6.80 o 
  -4   9   2      170.46      162.39      5.48 o 
  -3   9   2      257.91      277.87      7.08 o 
  -2   9   2      249.93      259.28      8.03 o 
  -1   9   2      924.46      951.96     22.59 o 
   0   9   2       33.53       36.00      5.28 o 
   1   9   2      152.07      138.67     22.82 o 
   2   9   2       98.77       97.80      5.00 o 
   3   9   2      150.27      157.07      8.75 o 
   4   9   2        3.09        4.69      5.22 o 
   5   9   2       13.24       16.14      5.73 o 
   6   9   2      101.14       85.07      5.80 o 
   7   9   2        3.06        0.80      6.41 o 
  -6  10   2        8.03       14.69      4.88 o 
  -5  10   2       61.22       62.38      5.76 o 
  -4  10   2      126.39      123.67      7.88 o 
  -3  10   2       24.50       26.28      5.71 o 
  -2  10   2        1.73        6.07      6.54 o 
  -1  10   2      104.52       93.20     10.15 o 
   0  10   2      198.82      223.72     14.10 o 
   1  10   2       39.75       43.96      7.21 o 
   2  10   2      109.23      110.92      5.39 o 
   3  10   2      276.58      252.08      7.60 o 
   4  10   2       10.23        9.89      5.69 o 
   5  10   2       36.04       37.18      5.98 o 
  -3  11   2      146.50      144.68      7.49 o 
  -2  11   2        0.27       -4.00      7.30 o 
  -1  11   2      443.95      445.76      9.04 o 
   0  11   2       62.97       69.19      6.87 o 
   1  11   2        2.30       -0.24      7.41 o 
   2  11   2       21.53       20.86      5.22 o 
   3  11   2      150.74      174.09      9.32 o 
  -3  -9   3        3.48        9.54      6.09 o 
  -2  -9   3       82.59       95.49      6.98 o 
  -1  -9   3       60.26       74.68      5.51 o 
   0  -9   3        1.53        0.62      5.71 o 
   1  -9   3       16.43       12.79      4.28 o 
   2  -9   3       22.27       26.89      5.26 o 
   3  -9   3       26.30       48.47      7.13 o 
   4  -9   3       29.29       34.47      6.07 o 
   5  -9   3      151.36      173.73      8.55 o 
  -5  -8   3        6.72       -1.70      4.94 o 
  -4  -8   3      354.14      349.77      8.93 o 
  -3  -8   3       21.22       44.23     10.94 o 
  -2  -8   3      320.12      306.51      9.30 o 
  -1  -8   3       31.63       36.22      4.64 o 
   0  -8   3        7.63       11.65      4.48 o 
   1  -8   3       81.32       97.91      8.99 o 
   2  -8   3      425.43      424.02      8.55 o 
   3  -8   3        0.50        0.74      5.70 o 
   4  -8   3       32.90       34.43      6.80 o 
   5  -8   3       45.33       59.47      7.46 o 
   6  -8   3      178.07      175.00      6.98 o 
   7  -8   3        6.82        6.16      6.24 o 
  -6  -7   3       60.04       53.34      5.82 o 
  -5  -7   3        2.47        6.28      5.29 o 
  -4  -7   3      211.68      201.76      5.06 o 
  -3  -7   3       12.18       12.49      5.29 o 
  -2  -7   3       40.91       36.78      5.32 o 
  -1  -7   3      449.72      502.70     16.17 o 
   0  -7   3       29.42       30.87      3.98 o 
   1  -7   3        0.21        8.93      4.20 o 
   2  -7   3      365.61      351.86      7.01 o 
   3  -7   3      207.75      213.36      9.27 o 
   4  -7   3      224.00      212.15      6.74 o 
   5  -7   3      295.11      326.39      8.39 o 
   6  -7   3        0.43        4.31      4.73 o 
   7  -7   3       84.98       75.73      5.41 o 
   8  -7   3        0.17        5.32      4.74 o 
  -7  -6   3        5.26       -0.91      6.66 o 
  -6  -6   3       17.30       21.65      7.25 o 
  -5  -6   3       16.70       19.60      4.65 o 
  -4  -6   3      293.06      272.86     12.83 o 
  -3  -6   3      292.66      304.21      9.34 o 
  -2  -6   3      714.23      694.37     12.12 o 
  -1  -6   3       13.95       11.54      5.28 o 
   0  -6   3      651.27      630.84     27.30 o 
   1  -6   3      129.54      148.04      6.15 o 
   2  -6   3      315.42      283.29     10.66 o 
   3  -6   3      109.73      124.63      5.49 o 
   4  -6   3      177.31      196.33      6.60 o 
   5  -6   3       47.17       56.41     10.34 o 
   6  -6   3     1464.45     1351.67     23.46 o 
   7  -6   3       68.50       67.60      5.23 o 
   8  -6   3       22.41       21.27      4.44 o 
   9  -6   3        6.34        4.60      4.74 o 
  -8  -5   3        4.76       23.99     15.44 o 
  -7  -5   3       65.62       72.54      6.40 o 
  -6  -5   3       28.53       24.86      5.48 o 
  -5  -5   3       72.81       79.62     10.89 o 
  -4  -5   3        5.47      101.42     12.52 o 
  -3  -5   3     1378.11     1330.69     17.27 o 
  -2  -5   3       50.33       45.44      8.95 o 
  -1  -5   3      450.61      455.91     12.33 o 
   0  -5   3       53.00       53.57      5.63 o 
   1  -5   3      125.83      119.85      4.40 o 
   2  -5   3       51.80       57.85      5.25 o 
   3  -5   3      821.14      838.96     23.35 o 
   4  -5   3       28.06       27.17      4.72 o 
   5  -5   3       74.02       74.90      5.37 o 
   6  -5   3       62.37       74.30      5.64 o 
   7  -5   3      178.63      188.81      6.05 o 
   8  -5   3        1.67        4.07      4.44 o 
   9  -5   3      142.75      149.95      7.04 o 
  10  -5   3       58.28       57.20      6.47 o 
  -9  -4   3      105.72      101.82     10.44 o 
  -8  -4   3      185.15      192.69      8.84 o 
  -7  -4   3        8.06       15.31      6.83 o 
  -6  -4   3      288.11      302.63      9.23 o 
  -5  -4   3      645.72      602.54     10.24 o 
  -4  -4   3       66.70      111.80      6.64 o 
  -3  -4   3      106.11       95.07      7.18 o 
  -2  -4   3     1636.48     1555.29     18.70 o 
  -1  -4   3      303.58      334.96     10.57 o 
   0  -4   3     1526.82     1690.40     20.07 o 
   1  -4   3      460.53      490.20     13.91 o 
   2  -4   3        7.21       12.90      2.98 o 
   3  -4   3       37.15       46.52      3.95 o 
   4  -4   3      300.63      284.61      8.78 o 
   5  -4   3       12.58       19.47      3.22 o 
   6  -4   3      284.64      297.03     10.84 o 
   7  -4   3      278.05      278.62      6.15 o 
   8  -4   3      145.53      136.88      8.29 o 
   9  -4   3        0.12        0.48      4.34 o 
  10  -4   3      199.92      180.09      5.97 o 
  -9  -3   3      259.56      226.20     21.57 o 
  -8  -3   3       34.02       29.41      5.78 o 
  -7  -3   3       16.87       10.23      4.42 o 
  -6  -3   3        1.38        5.74      4.97 o 
  -5  -3   3     1264.86     1170.73     26.49 o 
  -4  -3   3      362.87      331.75      9.31 o 
  -3  -3   3     2903.02     2729.49     86.69 o 
  -2  -3   3      115.54      138.29      9.32 o 
  -1  -3   3      147.68      143.98      7.42 o 
   0  -3   3       29.15       43.27      6.57 o 
   1  -3   3     2399.98     2292.70     28.04 o 
   2  -3   3      107.18      109.17      5.26 o 
   3  -3   3      532.56      493.28     14.71 o 
   4  -3   3       63.25       78.48      3.48 o 
   5  -3   3      763.65      724.98     14.16 o 
   6  -3   3      122.10      192.43     46.81 o 
   7  -3   3      310.66      281.32     12.16 o 
   8  -3   3        8.77       32.69      4.97 o 
   9  -3   3       38.61       40.11      4.56 o 
  10  -3   3       11.72       13.31      4.84 o 
  11  -3   3      287.17      252.18      5.76 o 
 -10  -2   3       29.21       40.84      6.04 o 
  -9  -2   3        8.83        5.53      5.15 o 
  -8  -2   3      210.02      245.83      8.36 o 
  -7  -2   3        0.69        2.47      5.01 o 
  -6  -2   3      157.01      151.19      5.23 o 
  -5  -2   3      112.61      113.43      5.82 o 
  -4  -2   3      227.30      410.81     12.93 o 
  -3  -2   3      306.39      290.66      7.10 o 
  -2  -2   3     3001.11     3231.06    120.46 o 
  -1  -2   3       17.12       10.04      5.07 o 
   0  -2   3      189.07      237.87     13.70 o 
   1  -2   3      227.37      204.82      6.44 o 
   2  -2   3     9808.92     9959.27    270.93 o 
   3  -2   3        1.75        7.37      2.83 o 
   4  -2   3      395.21      521.54     39.23 o 
   5  -2   3      333.37      329.94      6.14 o 
   6  -2   3      123.35      150.54     21.17 o 
   7  -2   3        0.01        1.43      4.81 o 
   8  -2   3      138.12      126.21      4.83 o 
   9  -2   3       40.30       40.53      4.71 o 
  10  -2   3        0.45        2.54      5.12 o 
  11  -2   3       58.65       63.94      6.45 o 
 -10  -1   3       17.96       33.54      7.20 o 
  -9  -1   3        6.47        6.01      5.61 o 
  -8  -1   3       32.98       31.49      5.44 o 
  -7  -1   3      349.25      356.47     11.28 o 
  -6  -1   3       92.01      177.94      6.77 o 
  -5  -1   3     1027.67     1064.93     31.66 o 
  -4  -1   3      326.92      315.87      7.02 o 
  -3  -1   3      157.71      130.00      6.41 o 
  -2  -1   3      527.13      489.42      9.08 o 
  -1  -1   3      408.62      373.28     16.16 o 
   0  -1   3        0.61        4.08      3.79 o 
   1  -1   3     1051.74     1093.39     24.93 o 
   2  -1   3      223.96      243.21      5.53 o 
   3  -1   3      104.46      106.74      4.10 o 
   4  -1   3       11.64      155.73     21.04 o 
   5  -1   3      549.77      541.49     10.32 o 
   6  -1   3      209.74      202.96      6.12 o 
   7  -1   3       27.84       29.90      4.82 o 
   8  -1   3       25.61       60.73     11.08 o 
   9  -1   3     1026.06     1067.80     30.18 o 
  10  -1   3       41.54       49.26     10.22 o 
  11  -1   3      124.98      119.46      7.49 o 
 -10   0   3       92.42      106.55      5.75 o 
  -9   0   3        5.28       -1.04      5.78 o 
  -8   0   3        0.46        1.66      5.22 o 
  -7   0   3       48.53       37.79      3.69 o 
  -6   0   3       79.86       87.12      4.42 o 
  -5   0   3      261.24      272.22      6.10 o 
  -4   0   3     1635.23     1703.01     23.16 o 
  -3   0   3      243.83      240.63      5.74 o 
  -2   0   3      425.24      505.09     14.64 o 
  -1   0   3       41.91       51.40      5.40 o 
   0   0   3     5975.97     5942.27    174.31 o 
   1   0   3      217.38      222.58      7.85 o 
   2   0   3     9707.26     9924.84    239.74 o 
   3   0   3        1.75        2.17      2.74 o 
   4   0   3     4027.88     4276.66     52.00 o 
   5   0   3      376.77      362.39      6.21 o 
   6   0   3     1057.99     1182.85     25.40 o 
   7   0   3        3.65        7.92      4.66 o 
   8   0   3      915.05     1032.52     20.22 o 
   9   0   3      316.62      316.07      7.69 o 
  10   0   3       71.81       70.79      5.05 o 
  11   0   3       18.39       15.53      5.93 o 
 -10   1   3      104.70      102.28      4.98 o 
  -9   1   3      293.48      260.36      5.12 o 
  -8   1   3       28.63       43.72      4.27 o 
  -7   1   3      313.97      299.28      9.36 o 
  -6   1   3      305.21      302.88      4.84 o 
  -5   1   3       83.82       90.17      3.83 o 
  -4   1   3       45.14       58.07      3.71 o 
  -3   1   3     2120.82     1992.85     45.47 o 
  -2   1   3      101.11      117.84      4.75 o 
  -1   1   3     1830.32     1720.39     18.73 o 
   0   1   3        0.01       10.67      4.38 o 
   1   1   3       52.85       68.84      4.16 o 
   2   1   3      141.13      360.18     47.20 o 
   3   1   3     1155.94     1061.39     15.52 o 
   4   1   3     1029.12      921.19     11.76 o 
   5   1   3      733.03      726.23      9.87 o 
   6   1   3        3.56       11.70      4.49 o 
   7   1   3      822.27      781.56      9.77 o 
   8   1   3      293.25      301.94      7.71 o 
   9   1   3      519.67      497.37      7.57 o 
  10   1   3      111.80      128.12      6.12 o 
  11   1   3       13.75       14.13      6.73 o 
 -10   2   3      393.81      429.22     19.38 o 
  -9   2   3       28.73       27.40      4.26 o 
  -8   2   3       34.96       44.19      4.02 o 
  -7   2   3        7.95       10.58      3.38 o 
  -6   2   3     3536.08     3930.45     65.43 o 
  -5   2   3        0.24        2.51      3.32 o 
  -4   2   3     1027.68     1120.08     30.81 o 
  -3   2   3      464.34      519.40     15.08 o 
  -2   2   3     4197.09     4153.28    136.79 o 
  -1   2   3      900.43      822.62      9.16 o 
   0   2   3    17333.90    15489.00    167.01 o 
   1   2   3     1842.84     1630.26     31.66 o 
   2   2   3    12161.00    11387.05     72.97 o 
   3   2   3     1224.68     1189.10     19.11 o 
   4   2   3     2784.90     2817.89     98.52 o 
   5   2   3     1265.47     1349.65     14.99 o 
   6   2   3      182.36      162.36      6.12 o 
   7   2   3      211.68      230.05      6.20 o 
   8   2   3        0.17       -2.42      6.04 o 
   9   2   3       94.49       87.84      5.82 o 
  10   2   3        7.96        3.87      6.63 o 
  11   2   3        0.63        0.07      6.82 o 
 -10   3   3       67.07       80.27     16.61 o 
  -9   3   3      317.80      310.76     10.30 o 
  -8   3   3      316.46      272.07      8.31 o 
  -7   3   3       56.39       65.37      4.55 o 
  -6   3   3      685.96      665.00      8.53 o 
  -5   3   3      147.07      143.63      3.75 o 
  -4   3   3       11.97       25.09      3.44 o 
  -3   3   3      811.85      794.77      7.77 o 
  -2   3   3      213.10      220.96      4.90 o 
  -1   3   3     3644.58     3525.85     24.99 o 
   0   3   3       71.28       70.15      3.25 o 
   1   3   3       62.47       74.90      4.41 o 
   2   3   3        0.70        3.82      2.76 o 
   3   3   3     3931.77     3628.67     44.78 o 
   4   3   3     1103.05     1118.53     32.45 o 
   5   3   3        0.05        3.02      5.03 o 
   6   3   3       12.80       15.89      5.03 o 
   7   3   3      320.87      366.01      8.05 o 
   8   3   3       82.80      159.79      7.41 o 
   9   3   3      112.72      102.92      5.42 o 
  10   3   3       24.60       24.64      7.11 o 
  11   3   3       16.55       16.13     10.86 o 
 -10   4   3       11.41       10.18      4.57 o 
  -9   4   3        3.76        4.56      3.86 o 
  -8   4   3        0.98        0.93      4.49 o 
  -7   4   3      331.78      289.76      9.77 o 
  -6   4   3      203.11      198.85      4.37 o 
  -5   4   3      232.39      218.41      9.12 o 
  -4   4   3      547.13      561.46      6.20 o 
  -3   4   3     1637.24     1696.61     23.85 o 
  -2   4   3     1735.23     1497.94     20.16 o 
  -1   4   3     1472.16     1530.75     11.62 o 
   0   4   3     3439.40     3422.27     43.07 o 
   1   4   3     2153.47     2105.19     67.04 o 
   2   4   3      976.21      974.70     33.02 o 
   3   4   3     3531.44     3893.95     71.15 o 
   4   4   3     4498.73     4628.99    183.23 o 
   5   4   3      201.97      226.42      6.03 o 
   6   4   3      165.20      164.17      5.57 o 
   7   4   3       63.74       68.02      5.35 o 
   8   4   3      366.28      437.50     12.34 o 
   9   4   3       21.60       24.83      7.50 o 
  10   4   3       49.69       55.42      7.27 o 
  11   4   3       38.56       39.35      5.57 o 
 -10   5   3       20.07       17.42      4.72 o 
  -9   5   3      144.81      150.51      5.24 o 
  -8   5   3        0.12        6.47      4.48 o 
  -7   5   3       29.91       25.98      3.84 o 
  -6   5   3       53.00       56.65      4.38 o 
  -5   5   3     3690.03     3780.70     25.69 o 
  -4   5   3       84.45       92.37      4.43 o 
  -3   5   3      556.29      557.87      6.41 o 
  -2   5   3      343.95      361.31      8.96 o 
  -1   5   3     1288.72     1389.07     21.31 o 
   0   5   3       69.77       73.12      3.90 o 
   1   5   3     2860.12     3177.91     29.45 o 
   2   5   3      236.57      262.10      8.91 o 
   3   5   3       32.07       46.76      4.75 o 
   4   5   3      726.40      734.37     12.42 o 
   5   5   3      880.36      873.03     28.75 o 
   6   5   3      862.70      899.42     11.81 o 
   7   5   3      186.62      187.28      6.69 o 
   8   5   3      306.72      313.91      9.58 o 
  10   5   3       64.99       35.55      8.39 o 
  -9   6   3        0.66        7.00      4.96 o 
  -8   6   3      173.72      164.59      5.48 o 
  -7   6   3        7.43       21.79      7.60 o 
  -6   6   3      439.94      418.45      9.03 o 
  -5   6   3      261.65      267.13      5.41 o 
  -4   6   3     1063.94     1049.08     16.95 o 
  -3   6   3        7.89        8.63      3.32 o 
  -2   6   3      320.07      324.00      6.11 o 
  -1   6   3       20.15       19.89      3.83 o 
   0   6   3       18.14       25.19      3.54 o 
   1   6   3       25.47       28.92      4.25 o 
   2   6   3        2.52        7.03      2.88 o 
   3   6   3      120.63      115.94      6.86 o 
   4   6   3      145.29      122.10      8.57 o 
   5   6   3     1203.09     1247.32     15.72 o 
   6   6   3      214.68      207.86      6.79 o 
   7   6   3        0.09       -2.58      5.18 o 
   8   6   3      121.59      114.33      7.21 o 
   9   6   3      127.98      113.97     12.45 o 
  10   6   3       26.24       25.90      7.71 o 
  -9   7   3       18.55       27.49      6.72 o 
  -8   7   3       33.00       19.40      4.40 o 
  -7   7   3      187.68      178.12      7.93 o 
  -6   7   3       72.06       73.93      4.12 o 
  -5   7   3      135.43      135.48      4.45 o 
  -4   7   3       72.73       81.21      3.70 o 
  -3   7   3        0.21        6.64      3.15 o 
  -2   7   3      159.81      165.27      4.07 o 
  -1   7   3     1422.95     1471.21     16.28 o 
   0   7   3       83.89       92.59      5.02 o 
   1   7   3      536.42      546.41      8.50 o 
   2   7   3      108.79      116.46      5.54 o 
   3   7   3      769.17      731.68     11.23 o 
   4   7   3      309.90      313.78     10.71 o 
   5   7   3      254.94      242.16      8.41 o 
   6   7   3        0.10        2.46      5.45 o 
   7   7   3       11.45       18.06      6.17 o 
   8   7   3       10.38       12.00      6.36 o 
   9   7   3      105.77       95.81      7.70 o 
  -8   8   3      146.93      143.52      6.20 o 
  -7   8   3       37.74       47.12      4.47 o 
  -6   8   3      187.25      169.93      7.93 o 
  -5   8   3       14.79       15.33      3.57 o 
  -4   8   3     1409.07     1434.96     35.29 o 
  -3   8   3      153.79      168.56      5.86 o 
  -2   8   3      248.30      238.73      5.80 o 
  -1   8   3       70.27       74.09      4.66 o 
   0   8   3     1473.34     1467.34     27.65 o 
   1   8   3      247.39      274.26     11.49 o 
   2   8   3       18.72       17.06      4.29 o 
   3   8   3      187.71      197.17      7.45 o 
   4   8   3        3.46       -2.59      6.90 o 
   5   8   3        5.86       19.75      5.03 o 
   6   8   3      166.13      178.09      6.86 o 
   7   8   3        4.54       16.39      6.02 o 
   8   8   3       11.48        9.21      6.31 o 
  -7   9   3       82.80       89.92      5.31 o 
  -6   9   3        0.52        7.51      5.23 o 
  -5   9   3        1.13        3.43      5.83 o 
  -4   9   3       20.47       20.53      3.92 o 
  -3   9   3      522.79      579.10     30.85 o 
  -2   9   3      100.20       92.74      5.11 o 
  -1   9   3      611.43      628.83     34.35 o 
   0   9   3      136.12      134.08      5.85 o 
   1   9   3      117.08      160.28     18.07 o 
   2   9   3      816.46      801.58      9.40 o 
   3   9   3      670.01      700.23     20.30 o 
   4   9   3      107.44      106.01      6.66 o 
   5   9   3        5.85        9.81      5.70 o 
   6   9   3       36.94       33.10      6.49 o 
   7   9   3       70.79       73.44      6.97 o 
  -6  10   3      101.82       87.03      5.29 o 
  -5  10   3        4.15       17.32      4.27 o 
  -4  10   3       20.42       24.59      5.89 o 
  -3  10   3        0.63       -2.42      5.64 o 
  -2  10   3       12.56       15.46      5.52 o 
  -1  10   3       35.94       43.42      5.67 o 
   0  10   3        0.88       -3.18      5.68 o 
   1  10   3        9.54       29.88      5.76 o 
   2  10   3        6.60       12.37      4.24 o 
   3  10   3       98.16       86.81      6.14 o 
   4  10   3      297.19      278.25      8.63 o 
   5  10   3        1.52       17.73      6.81 o 
  -4  11   3        1.13       10.11      7.74 o 
  -3  11   3      377.53      338.59     13.16 o 
  -2  11   3       14.17       15.23      8.03 o 
  -1  11   3        9.02        9.98      6.25 o 
   0  11   3       80.30       77.65      6.71 o 
   1  11   3      315.62      309.09      6.96 o 
   2  11   3        4.00        3.68      6.10 o 
   3  11   3      172.18      189.98      9.14 o 
  -1  -9   4       53.19       59.01      5.26 o 
   0  -9   4        4.09        5.21      9.19 o 
   1  -9   4        0.25        3.79      6.21 o 
   2  -9   4       15.83       14.17      5.42 o 
   3  -9   4      216.17      223.72      8.12 o 
   4  -9   4       29.55       35.18      4.69 o 
  -4  -8   4      225.47      199.84      6.62 o 
  -3  -8   4       36.88       37.16      6.50 o 
  -2  -8   4       25.96       25.23      4.90 o 
  -1  -8   4       97.89      103.11     10.50 o 
   0  -8   4     1355.04     1339.87     43.74 o 
   1  -8   4       22.27       21.44      5.74 o 
   2  -8   4      194.69      183.23      8.12 o 
   3  -8   4       18.37       19.74      5.69 o 
   4  -8   4      172.85      179.56      6.47 o 
   5  -8   4       34.04       57.14      5.96 o 
   6  -8   4      251.81      237.46      7.47 o 
  -5  -7   4        0.18       -0.95      6.37 o 
  -4  -7   4        0.27       -5.16      5.16 o 
  -3  -7   4       92.95      113.25     12.49 o 
  -2  -7   4      217.34      208.61      7.81 o 
  -1  -7   4       32.01       35.35      6.56 o 
   0  -7   4       11.35       14.00      6.81 o 
   1  -7   4      255.07      277.16     18.11 o 
   2  -7   4       11.30       19.77      4.41 o 
   3  -7   4      271.64      283.45     15.96 o 
   4  -7   4        0.18        5.80      4.51 o 
   5  -7   4       38.12       44.76      5.09 o 
   6  -7   4       14.13        6.11      4.30 o 
   7  -7   4       47.38       57.15      6.20 o 
   8  -7   4       17.74       13.61      4.49 o 
  -7  -6   4        1.52       -4.77      8.36 o 
  -6  -6   4        3.77        4.15      6.01 o 
  -5  -6   4      222.46      207.47      8.45 o 
  -4  -6   4       96.38       85.44      5.94 o 
  -3  -6   4        1.17        9.85      9.20 o 
  -2  -6   4        0.72       -1.31      6.13 o 
  -1  -6   4        9.04       14.62      5.75 o 
   0  -6   4      287.32      280.58     26.31 o 
   1  -6   4       25.35       33.36      8.48 o 
   2  -6   4      668.98      654.68      9.69 o 
   3  -6   4       11.76       15.26      6.65 o 
   4  -6   4      510.48      492.28      9.42 o 
   5  -6   4       23.46       18.70      5.12 o 
   6  -6   4      897.69      896.94      9.22 o 
   7  -6   4       66.79       73.96      6.03 o 
   8  -6   4       91.78       88.44      6.21 o 
   9  -6   4       10.06        1.76      5.44 o 
  -8  -5   4       69.63       74.71     13.11 o 
  -7  -5   4        0.40        6.14      5.98 o 
  -6  -5   4        2.28       12.56      6.92 o 
  -5  -5   4      438.75      374.69      8.20 o 
  -4  -5   4      421.05      419.02      7.46 o 
  -3  -5   4       15.88       18.82      8.92 o 
  -2  -5   4       25.89       46.88      9.05 o 
  -1  -5   4      251.11      254.90      8.66 o 
   0  -5   4        5.27        5.69      5.61 o 
   1  -5   4     1474.46     1530.68     70.54 o 
   2  -5   4        1.69        4.59      5.89 o 
   3  -5   4      133.50      126.51      4.86 o 
   4  -5   4      433.78      429.64      6.45 o 
   5  -5   4       79.67       83.86      3.92 o 
   6  -5   4       12.05        8.28      4.41 o 
   7  -5   4      203.08      280.07     17.35 o 
   8  -5   4       19.01       20.76      4.51 o 
   9  -5   4        3.19       -2.34      4.01 o 
  10  -5   4        7.81        7.22      5.02 o 
  -8  -4   4      260.23      240.19      9.07 o 
  -7  -4   4        2.56        2.85      5.79 o 
  -6  -4   4      235.71      240.38     15.07 o 
  -5  -4   4      206.69      186.42      8.00 o 
  -4  -4   4      435.55      412.23     10.78 o 
  -3  -4   4      337.44      305.13     11.62 o 
  -2  -4   4      337.15      356.86     11.64 o 
  -1  -4   4      276.15      269.15     10.75 o 
   0  -4   4       77.51       73.10      5.69 o 
   1  -4   4      278.63      295.36      6.67 o 
   2  -4   4     1673.97     1735.10     82.15 o 
   3  -4   4      195.23      200.42      5.22 o 
   4  -4   4       33.86       34.24      3.79 o 
   5  -4   4      311.13      272.32      4.48 o 
   6  -4   4       37.62       42.98      4.18 o 
   7  -4   4       97.77       86.93      5.55 o 
   8  -4   4      136.21      136.22      5.31 o 
   9  -4   4       12.39       13.14      3.90 o 
  10  -4   4      158.40      158.16      5.44 o 
  -9  -3   4        4.44        0.80      7.71 o 
  -8  -3   4      105.11       98.77      6.48 o 
  -7  -3   4        1.76        8.56      4.64 o 
  -6  -3   4      456.18      458.35      8.72 o 
  -5  -3   4      230.53      274.02     49.15 o 
  -4  -3   4       47.62       97.58      4.81 o 
  -3  -3   4      402.84      398.39      8.12 o 
  -2  -3   4        0.82       60.41      5.10 o 
  -1  -3   4      895.75      876.98     14.10 o 
   0  -3   4        5.37        7.72      5.16 o 
   1  -3   4      898.33      989.97     62.37 o 
   2  -3   4      336.33      287.11     18.82 o 
   3  -3   4      664.36      599.04      9.24 o 
   4  -3   4      130.49      126.62      9.02 o 
   5  -3   4      957.05      994.99     19.50 o 
   6  -3   4       73.19       70.74      4.22 o 
   7  -3   4       18.75       18.33      4.91 o 
   8  -3   4       19.08       50.82     10.19 o 
   9  -3   4      323.90      301.80      8.08 o 
  10  -3   4        0.51        7.78      4.34 o 
  11  -3   4      117.58      104.74      5.71 o 
  -9  -2   4       16.55       23.67      4.74 o 
  -8  -2   4      309.66      300.27      7.69 o 
  -7  -2   4      371.55      346.29     11.54 o 
  -6  -2   4      320.86      353.64      7.32 o 
  -5  -2   4      139.73      118.49      7.49 o 
  -4  -2   4     1203.07     1179.90     49.87 o 
  -3  -2   4      263.78      220.46      6.70 o 
  -2  -2   4     1465.39     1583.81     14.79 o 
  -1  -2   4      351.54      329.88      7.10 o 
   0  -2   4     6586.92     7536.20    294.77 o 
   1  -2   4       91.26       70.49      7.80 o 
   2  -2   4     3235.61     3369.65     24.03 o 
   3  -2   4        2.52        1.80      3.03 o 
   4  -2   4        8.04       37.65      3.96 o 
   5  -2   4       28.01       37.82      3.36 o 
   6  -2   4     3071.79     3277.48     97.20 o 
   7  -2   4      124.87      123.50      4.48 o 
   8  -2   4      344.74      360.26      5.56 o 
   9  -2   4       28.64       34.90      4.62 o 
  10  -2   4        9.46       13.61      4.16 o 
  11  -2   4        8.49       10.01      5.36 o 
 -10  -1   4       22.78       36.93      6.70 o 
  -9  -1   4       62.76       54.37      5.32 o 
  -8  -1   4       70.38       72.02      6.23 o 
  -7  -1   4      638.14      598.47     13.85 o 
  -6  -1   4        0.01        6.15      5.52 o 
  -5  -1   4      357.37      345.91      9.09 o 
  -4  -1   4      314.09      271.19     10.81 o 
  -3  -1   4      190.03      192.87      7.19 o 
  -2  -1   4       39.82       44.20      6.14 o 
  -1  -1   4     3048.95     2614.35    121.84 o 
   0  -1   4        2.07        5.26      3.45 o 
   1  -1   4     1085.45     1026.44     12.59 o 
   2  -1   4      484.15      460.85      8.92 o 
   3  -1   4     4407.93     4242.27     88.90 o 
   4  -1   4      135.14      134.43      4.35 o 
   5  -1   4        8.38        7.96      3.51 o 
   6  -1   4      385.21      471.32     29.65 o 
   7  -1   4      357.93      347.87      6.44 o 
   8  -1   4      200.85      248.29      8.80 o 
   9  -1   4      602.37      576.22     21.17 o 
  10  -1   4       54.61       57.39      5.79 o 
  11  -1   4        5.39       10.31      4.97 o 
 -10   0   4      258.77      253.02      8.23 o 
  -9   0   4       38.56       41.72      5.94 o 
  -8   0   4       16.13       15.20      4.32 o 
  -7   0   4      111.18      131.75      8.67 o 
  -6   0   4      373.00      404.41      6.12 o 
  -5   0   4        1.01       10.10      4.38 o 
  -4   0   4     1387.71     1584.62     11.86 o 
  -3   0   4      150.16      142.94      4.82 o 
  -2   0   4     2069.80     2250.34     18.71 o 
  -1   0   4      331.06      273.00     14.96 o 
   0   0   4     1260.32     1022.23     13.48 o 
   1   0   4       47.79       38.68      7.38 o 
   2   0   4      633.21      660.32     13.83 o 
   3   0   4      253.12      231.57      5.90 o 
   4   0   4      105.19      134.69      4.72 o 
   5   0   4      232.58      231.09      5.43 o 
   6   0   4      194.46      215.45      5.93 o 
   7   0   4      115.84      115.81      5.09 o 
   8   0   4     1253.56     1459.97     24.46 o 
   9   0   4      132.10      123.20      5.75 o 
  10   0   4       73.56       87.94      6.96 o 
  11   0   4        0.30        5.79      7.02 o 
 -10   1   4       41.83       33.78      5.65 o 
  -9   1   4      251.90      231.44      6.55 o 
  -8   1   4       21.21       34.75      4.05 o 
  -7   1   4      539.49      552.13     15.12 o 
  -6   1   4      588.29      537.12     12.40 o 
  -5   1   4       10.47        7.56      5.45 o 
  -4   1   4        1.32       43.10      4.61 o 
  -3   1   4     1719.28     1581.79     32.10 o 
  -2   1   4      209.68      229.95      9.02 o 
  -1   1   4      566.36      587.35     10.68 o 
   0   1   4       15.89       14.93      3.52 o 
   1   1   4      394.40      300.33      8.94 o 
   2   1   4      175.30      193.11      6.25 o 
   3   1   4     4719.43     4481.17    108.93 o 
   4   1   4     1083.51     1038.49     18.96 o 
   5   1   4      156.63      146.42      6.48 o 
   6   1   4       61.26       76.72      5.01 o 
   7   1   4     1926.69     2001.82     41.13 o 
   8   1   4      189.10      196.05      6.11 o 
   9   1   4      187.57      168.67      6.36 o 
  10   1   4       35.62       41.68      6.67 o 
  11   1   4       90.03       81.91      6.32 o 
 -10   2   4      342.09      331.55      9.50 o 
  -9   2   4        9.22       15.62      4.87 o 
  -8   2   4       13.85       22.87      3.63 o 
  -7   2   4        6.42       14.01      4.15 o 
  -6   2   4     1588.62     1782.80    117.43 o 
  -5   2   4       58.13       62.83      3.91 o 
  -4   2   4      214.73      230.43      4.98 o 
  -3   2   4       20.36       21.77      3.46 o 
  -2   2   4     8317.48     7927.57    225.50 o 
  -1   2   4        3.56        4.13      3.34 o 
   0   2   4     2875.17     2687.74    223.32 o 
   1   2   4      598.99      571.13     11.43 o 
   2   2   4     4362.90     4452.00     96.88 o 
   3   2   4      649.09      701.86     13.50 o 
   4   2   4      299.55      425.02     59.62 o 
   5   2   4        5.39        8.41      4.95 o 
   6   2   4      137.15      141.68      5.87 o 
   7   2   4        0.09        5.31      4.72 o 
   8   2   4      187.26      189.43      8.56 o 
   9   2   4      317.56      300.71      6.51 o 
  10   2   4        8.63       12.98      6.76 o 
  11   2   4       43.15       53.16      8.36 o 
 -10   3   4        2.44        2.83      5.25 o 
  -9   3   4       75.70       87.96      4.75 o 
  -8   3   4      274.88      270.42      6.94 o 
  -7   3   4       36.99       36.81      3.98 o 
  -6   3   4        6.98        7.48      3.19 o 
  -5   3   4     1896.93     1810.37     33.34 o 
  -4   3   4        1.66        2.37      2.81 o 
  -3   3   4      178.65      192.09      4.96 o 
  -2   3   4      314.61      331.39      5.97 o 
  -1   3   4      784.35      847.03      9.73 o 
   0   3   4       30.91       26.58      3.64 o 
   1   3   4     4741.21     4541.56    120.14 o 
   2   3   4       37.01       36.54      4.65 o 
   3   3   4     1150.38     1149.67     15.87 o 
   4   3   4     3821.20     4056.41     35.63 o 
   5   3   4      344.90      367.97     10.75 o 
   6   3   4      180.49      217.74      7.10 o 
   7   3   4      313.18      298.42      7.56 o 
   8   3   4      635.03      684.11     10.25 o 
   9   3   4       53.10       43.62      6.44 o 
  10   3   4        0.47       -1.49      7.08 o 
  11   3   4      113.25      115.16      7.78 o 
 -10   4   4       29.24       20.81      5.04 o 
  -9   4   4       10.37       19.41      3.78 o 
  -8   4   4        0.30        5.06      3.71 o 
  -7   4   4        0.67        0.43      4.04 o 
  -6   4   4      338.61      363.81      5.83 o 
  -5   4   4       92.44       93.55      5.56 o 
  -4   4   4        0.96       -0.81      3.07 o 
  -3   4   4      173.31      190.83      4.39 o 
  -2   4   4      448.88      442.09      5.79 o 
  -1   4   4      581.02      598.00      9.64 o 
   0   4   4     4448.46     4412.84     22.93 o 
   1   4   4      297.22      314.36      8.52 o 
   2   4   4     2244.49     2057.90     64.58 o 
   3   4   4      170.22      183.29      5.66 o 
   4   4   4     1767.45     1702.47     27.18 o 
   5   4   4      144.48      137.05      5.99 o 
   6   4   4      357.83      360.17     13.85 o 
   7   4   4       76.12       72.01      7.10 o 
   8   4   4     1099.08     1267.00     24.12 o 
   9   4   4      299.50      309.59      8.53 o 
  10   4   4        1.45       -4.10      7.09 o 
  11   4   4        9.40       17.41      5.68 o 
 -10   5   4       20.38       16.09      8.06 o 
  -9   5   4       21.59       19.74      4.29 o 
  -8   5   4       45.04       32.17      4.33 o 
  -7   5   4      420.70      374.44      7.13 o 
  -6   5   4       13.21       18.34      3.97 o 
  -5   5   4      329.94      350.25      7.26 o 
  -4   5   4        0.64       -2.72      3.23 o 
  -3   5   4      423.37      428.69     10.26 o 
  -2   5   4       25.51       27.32      3.41 o 
  -1   5   4     2959.55     3016.60     22.49 o 
   0   5   4       25.47       24.15      3.48 o 
   1   5   4      820.22      791.85     10.85 o 
   2   5   4     1100.20     1140.64     48.97 o 
   3   5   4      443.21      461.96      8.38 o 
   4   5   4      203.46      210.25      9.47 o 
   5   5   4      214.07      200.92      5.54 o 
   6   5   4        2.50        5.33      3.37 o 
   7   5   4        0.69        4.80      4.18 o 
   8   5   4      334.48      314.57     11.65 o 
   9   5   4      233.30      214.56      6.47 o 
  10   5   4        0.23        5.15      5.87 o 
  -9   6   4        6.95        5.40      5.17 o 
  -8   6   4      180.66      167.68      5.55 o 
  -7   6   4       67.81       57.89      3.79 o 
  -6   6   4      656.56      690.29     12.43 o 
  -5   6   4       58.20       56.13      4.02 o 
  -4   6   4      133.54      122.87      4.38 o 
  -3   6   4      105.40      106.11      3.99 o 
  -2   6   4       57.11       52.52      3.65 o 
  -1   6   4       22.85       26.99      4.04 o 
   0   6   4     2124.86     2042.84     27.79 o 
   1   6   4       29.51       30.35      4.30 o 
   2   6   4      331.27      342.79      7.39 o 
   3   6   4      107.60       98.77      5.51 o 
   4   6   4       28.22       35.04      6.15 o 
   5   6   4       33.60       47.75      8.31 o 
   6   6   4      607.81      625.91     35.94 o 
   7   6   4       43.59       41.66      6.49 o 
   8   6   4      121.29      111.93      6.76 o 
   9   6   4      156.80      149.39     16.91 o 
  10   6   4        5.51        6.06     11.01 o 
  -9   7   4       34.34       35.53      5.14 o 
  -8   7   4       22.07       26.44      4.34 o 
  -7   7   4      790.14      762.68     22.37 o 
  -6   7   4        1.51        0.07      3.58 o 
  -5   7   4       43.04       38.07      4.02 o 
  -4   7   4       34.55       30.38      3.44 o 
  -3   7   4     1107.97     1167.13     51.98 o 
  -2   7   4      143.56      136.98      4.36 o 
  -1   7   4      644.07      659.00      7.71 o 
   0   7   4      132.37      130.10      5.59 o 
   1   7   4      312.11      304.83      6.67 o 
   2   7   4      688.28      685.67     33.67 o 
   3   7   4      218.47      230.02      5.91 o 
   4   7   4      141.72      131.84      9.94 o 
   5   7   4       64.88       83.95      9.50 o 
   6   7   4      150.25      156.63      8.05 o 
   7   7   4      149.16      151.41      8.15 o 
   8   7   4       24.26       28.19      7.09 o 
   9   7   4       58.78       53.86      6.63 o 
  -8   8   4        2.54        3.29      4.15 o 
  -7   8   4       29.46       38.50      4.42 o 
  -6   8   4      225.98      240.17     10.39 o 
  -5   8   4       19.09       21.79      4.22 o 
  -4   8   4      409.96      441.02      5.98 o 
  -3   8   4       32.45       39.35      3.93 o 
  -2   8   4      464.95      467.95      9.10 o 
  -1   8   4       63.95       74.37      4.77 o 
   0   8   4        1.96        6.44      5.38 o 
   1   8   4      212.92      247.13      6.15 o 
   2   8   4      124.18      128.29      5.87 o 
   3   8   4       26.16       46.90      9.46 o 
   4   8   4      609.47      595.11     14.14 o 
   5   8   4        6.44        8.49      9.00 o 
   6   8   4      138.97      132.80      7.97 o 
   7   8   4      641.52      605.79     45.53 o 
   8   8   4       18.53       20.07      6.66 o 
  -7   9   4       92.94       94.84      4.41 o 
  -6   9   4       41.79       44.81      4.15 o 
  -5   9   4      122.30      134.68      7.25 o 
  -4   9   4       41.70       40.73      3.99 o 
  -3   9   4      648.98      690.52      7.13 o 
  -2   9   4       21.02       29.71      5.33 o 
  -1   9   4       19.94       25.63      4.02 o 
   0   9   4      166.46      184.39     10.70 o 
   1   9   4      965.87      977.73     25.06 o 
   2   9   4      185.99      171.12     10.26 o 
   3   9   4       90.52      104.74      9.53 o 
   4   9   4       73.77       68.01      6.81 o 
   5   9   4      122.57      111.60      7.83 o 
   6   9   4       19.75       23.73      7.42 o 
   7   9   4       92.86       88.38      8.23 o 
  -6  10   4       98.99       86.55      5.27 o 
  -5  10   4       60.83       73.60      5.72 o 
  -4  10   4        6.86        7.20      4.03 o 
  -3  10   4       19.35       20.78      4.05 o 
  -2  10   4        0.41        4.98      5.43 o 
  -1  10   4       15.58       23.91      5.01 o 
   0  10   4      293.50      279.75      6.29 o 
   1  10   4        3.08        5.85      6.48 o 
   2  10   4        2.46       11.52      6.66 o 
   3  10   4       21.86       24.74      7.45 o 
   4  10   4       90.14       97.65     10.68 o 
   5  10   4      101.44      114.12      8.31 o 
   6  10   4       22.25       19.13      6.76 o 
  -4  11   4       60.27       62.59      8.41 o 
  -3  11   4        9.32       19.27      5.21 o 
  -2  11   4       59.71       60.80      5.64 o 
  -1  11   4      109.01      118.32      9.12 o 
   0  11   4        8.26        8.01      7.61 o 
   1  11   4      310.77      307.17      7.97 o 
   2  11   4       34.37       26.19      9.70 o 
   3  11   4       60.71       57.32      7.28 o 
   4  11   4      145.06      125.02     11.68 o 
  -3  -8   5       34.22       30.44     10.02 o 
  -2  -8   5      277.23      281.50      9.03 o 
  -1  -8   5       16.52       17.79      4.55 o 
   0  -8   5      551.29      489.79     19.91 o 
   1  -8   5       64.20       94.17      6.43 o 
   2  -8   5       34.91       35.43      4.73 o 
   3  -8   5       31.08       30.14      5.93 o 
   4  -8   5      536.23      538.27     11.10 o 
   5  -8   5        6.29       16.83      5.75 o 
  -4  -7   5       46.57       40.26      5.37 o 
  -3  -7   5       45.15       51.22     10.55 o 
  -2  -7   5       87.28       90.53     10.17 o 
  -1  -7   5       25.38       25.54      4.90 o 
   0  -7   5        1.21        3.43      4.21 o 
   1  -7   5        3.61        2.53      4.49 o 
   2  -7   5      219.83      217.24     11.16 o 
   3  -7   5      173.22      210.95      6.46 o 
   4  -7   5       30.18       34.47      4.80 o 
   5  -7   5      107.14      122.02      9.08 o 
   6  -7   5       39.57       42.44      4.65 o 
   7  -7   5      123.83      104.63     12.49 o 
  -6  -6   5        0.57        0.25      7.86 o 
  -5  -6   5       30.98       44.34     14.31 o 
  -4  -6   5       65.24       50.29      5.44 o 
  -3  -6   5        0.16        1.10      9.75 o 
  -2  -6   5      291.03      284.51     11.72 o 
  -1  -6   5       18.16       18.14      8.87 o 
   0  -6   5      215.86      213.84     13.19 o 
   1  -6   5       52.92       62.60      4.75 o 
   2  -6   5       39.49       46.17      5.25 o 
   3  -6   5      175.14      191.18      6.30 o 
   4  -6   5      244.83      244.74      6.32 o 
   5  -6   5       40.27       36.32      4.29 o 
   6  -6   5       22.34       29.88      5.56 o 
   7  -6   5        1.75        4.24      5.08 o 
   8  -6   5      292.74      288.76      6.97 o 
  -7  -5   5        0.73       -2.34      8.65 o 
  -6  -5   5       76.90       88.02      7.95 o 
  -5  -5   5      692.08      636.02     10.32 o 
  -4  -5   5       22.93       28.70      4.94 o 
  -3  -5   5       81.31       75.53     10.09 o 
  -2  -5   5        8.99       18.34      6.39 o 
  -1  -5   5      880.32      875.45     13.18 o 
   0  -5   5        1.27       12.76      8.76 o 
   1  -5   5      428.57      435.84     24.08 o 
   2  -5   5       44.60       31.82      5.67 o 
   3  -5   5      522.15      530.94     34.72 o 
   4  -5   5       14.60       13.56      3.96 o 
   5  -5   5        1.10        9.87      5.19 o 
   6  -5   5        1.29       -0.63      4.34 o 
   7  -5   5      342.56      357.64      7.45 o 
   8  -5   5       16.55       18.34      4.38 o 
   9  -5   5       89.46       93.92      5.64 o 
  -8  -4   5      240.26      202.73     12.08 o 
  -7  -4   5       72.00       71.87      6.44 o 
  -6  -4   5        8.04        8.78      6.99 o 
  -5  -4   5       13.60       17.52      6.74 o 
  -4  -4   5     1028.98      977.05     52.50 o 
  -3  -4   5      611.73      576.85     13.29 o 
  -2  -4   5      109.40      113.94      9.07 o 
  -1  -4   5        4.38       24.75      8.14 o 
   0  -4   5      132.59      152.80      9.17 o 
   1  -4   5       21.26       14.12      4.00 o 
   2  -4   5      378.50      372.41     19.85 o 
   3  -4   5        4.13        2.01      4.22 o 
   4  -4   5       10.56       11.24      3.69 o 
   5  -4   5      243.13      235.71      5.97 o 
   6  -4   5      273.63      283.14     12.00 o 
   7  -4   5       44.11       54.29      5.03 o 
   8  -4   5      185.81      172.81     10.98 o 
   9  -4   5        2.45        6.97      4.87 o 
  10  -4   5        0.68        5.35      5.40 o 
  -8  -3   5       72.54       74.61      6.49 o 
  -7  -3   5      136.84      119.66      6.46 o 
  -6  -3   5        0.34       11.89      4.49 o 
  -5  -3   5       50.76       50.70      5.30 o 
  -4  -3   5      167.93      220.74      6.16 o 
  -3  -3   5      387.41      413.84     39.75 o 
  -2  -3   5      244.37      248.52     11.07 o 
  -1  -3   5     1051.29     1053.92     14.68 o 
   0  -3   5       20.77       27.75      5.67 o 
   1  -3   5       98.45      100.80      6.37 o 
   2  -3   5       12.64       52.59      5.41 o 
   3  -3   5      909.16      924.93     25.80 o 
   4  -3   5      604.19      596.16     19.41 o 
   5  -3   5      662.33      674.82     12.51 o 
   6  -3   5       58.10       58.18      3.42 o 
   7  -3   5      229.06      219.48      5.24 o 
   8  -3   5        1.00       23.54     11.73 o 
   9  -3   5        0.78        1.60      3.83 o 
  10  -3   5       76.74       72.62      4.95 o 
  -9  -2   5        7.83        7.88      5.01 o 
  -8  -2   5      132.51      134.25      6.33 o 
  -7  -2   5        1.27        2.47      4.57 o 
  -6  -2   5        6.80        7.54      5.19 o 
  -5  -2   5       21.59       27.12      5.01 o 
  -4  -2   5      271.91      310.43     14.51 o 
  -3  -2   5       62.92       69.35      5.53 o 
  -2  -2   5      443.97      453.98     23.86 o 
  -1  -2   5      877.15      872.33     10.31 o 
   0  -2   5      429.35      527.10     24.39 o 
   1  -2   5      923.90      920.64     46.26 o 
   2  -2   5     2020.50     2057.01     19.13 o 
   3  -2   5      521.67      477.17      8.43 o 
   4  -2   5      389.65      481.42     47.94 o 
   5  -2   5        0.79        7.06      3.28 o 
   6  -2   5     2656.48     2704.66     43.85 o 
   7  -2   5       34.83       37.60      4.27 o 
   8  -2   5       65.81       74.89      4.71 o 
   9  -2   5      301.10      263.36      5.19 o 
  10  -2   5      254.28      241.55     10.20 o 
  11  -2   5       37.87       36.79      6.86 o 
  -9  -1   5       85.05       81.54      5.67 o 
  -8  -1   5        3.20       40.84      5.68 o 
  -7  -1   5        0.17        5.17      5.10 o 
  -6  -1   5        0.94        1.84      5.03 o 
  -5  -1   5      307.73      297.61     15.97 o 
  -4  -1   5      152.97      170.39      5.84 o 
  -3  -1   5     1421.68     1412.28     46.00 o 
  -2  -1   5      678.96      700.19     33.65 o 
  -1  -1   5     1350.28     1309.38     60.30 o 
   0  -1   5        0.01        1.88      4.05 o 
   1  -1   5      437.08      347.84      8.01 o 
   2  -1   5        5.96       50.98      4.50 o 
   3  -1   5      845.38      895.37     11.53 o 
   4  -1   5      236.94      233.39      5.09 o 
   5  -1   5      328.69      384.72      6.88 o 
   6  -1   5        0.68       47.90      7.31 o 
   7  -1   5      628.85      633.03     14.26 o 
   8  -1   5        0.03       11.93      3.84 o 
   9  -1   5       11.61       12.49      5.43 o 
  10  -1   5       53.69       48.51      5.62 o 
  11  -1   5      211.80      205.19      8.28 o 
  -9   0   5       19.51       25.19      5.93 o 
  -8   0   5       97.31       87.53      5.78 o 
  -7   0   5       22.71       33.53      5.17 o 
  -6   0   5      554.28      607.66      7.74 o 
  -5   0   5       45.85       53.38      4.24 o 
  -4   0   5      315.83      328.42      9.02 o 
  -3   0   5       37.95       36.28      5.03 o 
  -2   0   5     2883.77     3376.84    194.26 o 
  -1   0   5       49.42       44.84      4.79 o 
   0   0   5      641.57      601.50     29.02 o 
   1   0   5      357.54      319.51     15.30 o 
   2   0   5     2565.95     2591.80     89.91 o 
   3   0   5      184.67      181.60      5.71 o 
   4   0   5     1291.64     1473.33     43.66 o 
   5   0   5      423.53      466.79     14.01 o 
   6   0   5      368.16      443.51      9.83 o 
   7   0   5      180.99      165.72      5.34 o 
   8   0   5        3.97        2.07      4.67 o 
   9   0   5        2.99       -2.92      5.00 o 
  10   0   5       65.46       65.93      5.60 o 
  11   0   5      135.11      154.81     13.80 o 
 -10   1   5       37.48       39.77      6.54 o 
  -9   1   5        9.85       26.24      5.86 o 
  -8   1   5       18.94       35.03      5.82 o 
  -7   1   5        1.41        3.53      3.94 o 
  -6   1   5        6.96        9.07      4.77 o 
  -5   1   5     1055.33     1043.63     16.47 o 
  -3   1   5     1330.54     1335.71     10.44 o 
  -2   1   5      306.84      288.94      7.04 o 
  -1   1   5       85.54      110.15      5.68 o 
   0   1   5        2.42        0.20      4.78 o 
   1   1   5      964.63      806.73     11.99 o 
   2   1   5      436.00      427.93      7.89 o 
   3   1   5      262.50      243.01      5.36 o 
   4   1   5        8.77       23.57      3.45 o 
   5   1   5       88.37       87.41      5.39 o 
   6   1   5      846.25      871.12     22.89 o 
   7   1   5      126.84      130.43      5.88 o 
   8   1   5      356.38      373.49      7.42 o 
   9   1   5       23.39       31.57      5.15 o 
  10   1   5       11.81       17.22      5.48 o 
  11   1   5      269.16      238.01      9.84 o 
 -10   2   5       40.36       39.60      6.65 o 
  -9   2   5      125.48      117.55      6.54 o 
  -8   2   5      278.92      309.78     21.19 o 
  -7   2   5       27.97       33.18      5.33 o 
  -6   2   5      184.34      211.59      5.89 o 
  -5   2   5        2.52        3.74      3.78 o 
  -4   2   5     1216.93     1221.87     12.24 o 
  -3   2   5        1.92       -2.09      3.29 o 
  -2   2   5     2643.25     2928.05     63.73 o 
  -1   2   5       31.46       41.45      4.17 o 
   0   2   5      115.96      117.33     15.83 o 
   1   2   5      306.04      294.54     10.10 o 
   2   2   5     8030.99     8474.05    435.81 o 
   3   2   5        2.07        3.41      3.56 o 
   4   2   5     1155.35     1264.22     42.45 o 
   5   2   5       24.40       10.51      4.20 o 
   6   2   5      608.85      628.35      8.92 o 
   7   2   5       36.15       45.57      6.04 o 
   8   2   5      150.93      174.23      7.24 o 
   9   2   5      329.45      311.44      6.61 o 
  10   2   5        2.02        6.31      4.53 o 
  11   2   5       57.17       52.74      6.96 o 
 -10   3   5        0.14        2.51      5.62 o 
  -9   3   5        8.22        9.07      4.08 o 
  -8   3   5      149.23      130.81      4.76 o 
  -7   3   5      530.66      491.83     13.76 o 
  -6   3   5        0.75        5.09      3.27 o 
  -5   3   5      574.49      619.84     17.06 o 
  -4   3   5      118.47      121.97      4.51 o 
  -3   3   5     1118.01     1011.73     32.15 o 
  -2   3   5       15.91       33.20      6.76 o 
  -1   3   5     2932.46     2673.08     43.67 o 
   0   3   5        0.63        3.48      3.46 o 
   1   3   5     1378.30     1194.32     14.06 o 
   2   3   5     1250.34     1282.56     19.88 o 
   3   3   5     1584.12     1629.04     40.46 o 
   4   3   5       29.46       41.00      6.42 o 
   5   3   5     1112.22     1105.97     22.52 o 
   6   3   5      267.33      256.45      7.53 o 
   7   3   5       10.55        6.49      4.63 o 
   8   3   5       21.61       19.25      4.69 o 
   9   3   5      144.76      144.90      6.22 o 
  10   3   5        1.79        5.32      5.69 o 
  11   3   5       31.36       23.97      8.13 o 
  -9   4   5        0.40        1.30      5.14 o 
  -8   4   5       84.23       88.89      6.82 o 
  -7   4   5      261.04      269.72      5.59 o 
  -6   4   5       94.90      115.20      4.82 o 
  -5   4   5       78.61       85.19      4.91 o 
  -4   4   5       37.15       39.33      3.84 o 
  -3   4   5        6.49        2.26      2.60 o 
  -2   4   5     1080.85     1132.91     18.26 o 
  -1   4   5      239.03      235.43      5.53 o 
   0   4   5      755.05      758.01     14.02 o 
   1   4   5       92.09       95.52      4.09 o 
   2   4   5      528.59      544.04      9.22 o 
   3   4   5      765.60      839.73     16.04 o 
   4   4   5      934.40      896.96     13.41 o 
   5   4   5      564.62      553.72      8.16 o 
   6   4   5      374.73      374.79     11.25 o 
   7   4   5      168.34      154.97      7.07 o 
   8   4   5      423.08      449.21     16.46 o 
   9   4   5      174.92      176.82      6.50 o 
  10   4   5        1.43        4.70      4.99 o 
  11   4   5       86.12       85.93     10.22 o 
  -9   5   5       37.43       35.90      6.60 o 
  -8   5   5        0.00        3.76      3.91 o 
  -7   5   5      724.30      725.31     15.01 o 
  -6   5   5       31.06       38.99      3.91 o 
  -5   5   5      182.09      200.19      5.07 o 
  -4   5   5       72.40       79.33      3.66 o 
  -3   5   5     1566.03     1555.68     13.90 o 
  -2   5   5        6.41        8.23      3.12 o 
  -1   5   5        3.28        5.71      3.59 o 
   0   5   5       68.76       61.34      3.95 o 
   1   5   5     1305.80     1230.71     17.33 o 
   2   5   5      273.36      284.29      7.73 o 
   3   5   5      307.38      301.75      8.17 o 
   4   5   5       70.00       75.17      4.02 o 
   5   5   5     2419.43     2476.47     18.15 o 
   6   5   5      430.44      468.96     10.98 o 
   7   5   5      181.76      184.07      6.49 o 
   8   5   5       90.59      104.55     16.12 o 
   9   5   5      388.96      342.26     28.62 o 
  10   5   5      139.75      144.00      7.19 o 
  -9   6   5       11.99       15.76      4.45 o 
  -8   6   5        1.10        1.75      4.36 o 
  -7   6   5       63.39       71.43      4.56 o 
  -6   6   5      222.39      210.11     11.29 o 
  -5   6   5        2.14        9.98      3.75 o 
  -4   6   5      616.44      642.71      7.87 o 
  -3   6   5      510.14      523.09      7.37 o 
  -2   6   5      633.25      713.44      8.91 o 
  -1   6   5       15.64       17.11      4.03 o 
   0   6   5      264.89      213.69      5.07 o 
   1   6   5      259.62      277.68      6.86 o 
   2   6   5      116.38      114.67      6.55 o 
   3   6   5       66.15       84.69      5.96 o 
   4   6   5      899.21      937.72     23.57 o 
   5   6   5      410.01      389.49     10.19 o 
   6   6   5       22.51       21.06      4.12 o 
   7   6   5        6.13        9.30      4.38 o 
   8   6   5        4.88        2.16      4.21 o 
   9   6   5       41.15       42.51      5.97 o 
  10   6   5       13.32       10.41      4.68 o 
  -8   7   5       15.62       17.96      4.52 o 
  -7   7   5        2.88       17.81      4.87 o 
  -6   7   5       30.81       41.84      4.26 o 
  -5   7   5       57.42       68.34     12.81 o 
  -4   7   5      319.93      317.52      6.31 o 
  -3   7   5     1139.60     1146.06     11.59 o 
  -2   7   5        2.94        8.29      3.90 o 
  -1   7   5      148.36      148.95      5.38 o 
   0   7   5       59.24       58.97      5.05 o 
   1   7   5     1057.62     1097.54     26.98 o 
   2   7   5       29.73       25.95      6.12 o 
   3   7   5      563.46      568.59      9.50 o 
   4   7   5       47.17       45.92      5.78 o 
   5   7   5       44.24       47.03      7.03 o 
   6   7   5      109.11      101.93      8.25 o 
   7   7   5       27.47       31.13      6.14 o 
   8   7   5        6.94        6.98      6.42 o 
   9   7   5        8.58        9.68      8.10 o 
  -8   8   5       21.57       27.04      5.03 o 
  -7   8   5        5.11        9.17      4.11 o 
  -6   8   5      153.97      127.09      4.89 o 
  -5   8   5       29.71       38.69      4.73 o 
  -4   8   5        4.70       10.23      4.03 o 
  -3   8   5       19.11       24.52      4.43 o 
  -2   8   5      199.73      176.36      5.00 o 
  -1   8   5      295.89      278.64     14.42 o 
   0   8   5      940.89      964.93     33.89 o 
   1   8   5      216.23      202.44      5.91 o 
   2   8   5      235.98      252.51      7.49 o 
   3   8   5      181.01      195.95      8.08 o 
   4   8   5     1276.94     1329.25     19.54 o 
   5   8   5      194.18      185.69     13.55 o 
   6   8   5       60.41       53.65      7.77 o 
   7   8   5       83.87       69.69      6.45 o 
   8   8   5      294.16      275.74      9.16 o 
  -7   9   5        0.15       -1.07      5.25 o 
  -6   9   5        5.55        7.50      4.38 o 
  -5   9   5      406.88      397.25      6.44 o 
  -4   9   5        0.00        4.64      4.12 o 
  -3   9   5      178.57      179.57      5.92 o 
  -2   9   5      852.49      832.73     30.37 o 
  -1   9   5      322.31      381.81      9.42 o 
   0   9   5       62.08       65.83      4.35 o 
   1   9   5     1059.73     1156.57     25.28 o 
   2   9   5      523.01      546.60     31.31 o 
   3   9   5        0.13        5.30      8.52 o 
   4   9   5      196.93      194.17     10.67 o 
   5   9   5      444.94      484.06     15.10 o 
   6   9   5       10.65       10.61      8.16 o 
   7   9   5        6.47       10.04      6.42 o 
  -6  10   5       30.40       29.59      6.42 o 
  -5  10   5       46.54       60.67      5.02 o 
  -4  10   5      122.40      142.10      9.16 o 
  -3  10   5        1.54       -4.59      5.04 o 
  -2  10   5        0.35       -4.71      4.84 o 
  -1  10   5       44.46       44.47      5.43 o 
   0  10   5       92.28       80.82      4.19 o 
   1  10   5       23.47       21.11      4.81 o 
   2  10   5        4.14        1.26      6.90 o 
   3  10   5        1.06       13.16      9.91 o 
   4  10   5        0.54       -9.44     10.17 o 
   5  10   5       43.07       42.15     10.64 o 
   6  10   5       16.04       23.68      7.44 o 
  -4  11   5       26.36       21.14      5.47 o 
  -3  11   5       83.71       75.17      5.15 o 
  -2  11   5       10.34        5.70      5.28 o 
  -1  11   5      113.21      111.54      5.65 o 
   0  11   5       27.53       34.02      4.49 o 
   1  11   5       12.08       16.49     13.08 o 
   2  11   5       39.51       25.38      9.77 o 
   3  11   5       43.21       47.71     10.65 o 
   4  11   5       14.14       27.69     10.94 o 
  -1  -8   6       34.05       40.84      7.64 o 
   0  -8   6       27.29       27.74      5.48 o 
   1  -8   6        1.01        0.74      6.86 o 
   2  -8   6      258.84      274.03     11.11 o 
   3  -8   6        7.74       15.92      5.53 o 
   4  -8   6      242.15      212.37      7.61 o 
  -3  -7   6        6.93       19.87     11.09 o 
  -2  -7   6       34.40       38.05     10.87 o 
  -1  -7   6        7.65        6.21     11.92 o 
   0  -7   6        7.70        1.12      5.93 o 
   1  -7   6       89.66       84.66      5.18 o 
   2  -7   6       22.13       31.78      7.31 o 
   3  -7   6        1.38        6.98      5.58 o 
   4  -7   6       32.80       27.17      4.52 o 
   5  -7   6       65.84       60.54      4.51 o 
   6  -7   6       25.89       14.39      6.08 o 
  -5  -6   6       23.52       27.44      5.71 o 
  -4  -6   6       84.91       62.66      6.30 o 
  -3  -6   6       58.45       67.72     10.85 o 
  -2  -6   6        4.76        1.92     10.35 o 
  -1  -6   6       29.19       39.48      7.39 o 
   0  -6   6       76.82       62.24      5.82 o 
   1  -6   6      107.06       84.36      5.84 o 
   2  -6   6      255.80      250.69      9.87 o 
   3  -6   6        0.06        8.45      5.29 o 
   4  -6   6      108.24       95.10      7.40 o 
   5  -6   6      140.46      135.22      8.07 o 
   6  -6   6      133.28      138.66      5.87 o 
   7  -6   6       65.44       69.96      5.05 o 
   8  -6   6      140.43      120.48      7.83 o 
  -6  -5   6        4.85        1.91      6.40 o 
  -5  -5   6       24.18       19.67      5.15 o 
  -4  -5   6      284.65      231.09     12.33 o 
  -3  -5   6        0.82        4.07      9.73 o 
  -2  -5   6       70.36       48.19      9.98 o 
  -1  -5   6      196.35      196.14     10.37 o 
   0  -5   6       14.59       21.15      9.16 o 
   1  -5   6       12.94       12.54      6.74 o 
   2  -5   6       45.43       63.05      7.34 o 
   3  -5   6        3.19       12.20      4.86 o 
   4  -5   6      272.49      281.91      5.76 o 
   5  -5   6      860.59      827.57     20.40 o 
   6  -5   6       15.44       15.14      4.39 o 
   7  -5   6       91.06       71.53      4.97 o 
   8  -5   6       10.03       19.55      4.61 o 
   9  -5   6       63.81       69.17      6.23 o 
  -7  -4   6       35.93       31.98      6.28 o 
  -6  -4   6      191.98      168.34      7.57 o 
  -5  -4   6        2.90        8.01      5.75 o 
  -4  -4   6      283.07      282.99     27.22 o 
  -3  -4   6       83.16       87.80      7.45 o 
  -2  -4   6        3.01       23.24      6.04 o 
  -1  -4   6      278.50      261.23      8.77 o 
   0  -4   6     2037.27     2071.83     22.30 o 
   1  -4   6       77.42       63.64      6.07 o 
   2  -4   6      175.90      190.72      6.34 o 
   3  -4   6      766.89      749.62      9.60 o 
   4  -4   6      983.44      954.95     39.47 o 
   5  -4   6       69.60       70.89      9.36 o 
   6  -4   6      249.72      242.19      5.92 o 
   7  -4   6       49.34       64.43      4.34 o 
   8  -4   6       35.47       25.53      3.98 o 
   9  -4   6       97.38       92.30      5.82 o 
  10  -4   6       95.33      100.91      5.44 o 
  -8  -3   6        4.49        8.76      4.97 o 
  -7  -3   6       41.21       45.37      4.97 o 
  -6  -3   6       26.83       45.23      4.64 o 
  -5  -3   6      205.62      179.91      5.75 o 
  -4  -3   6      234.85      244.88      6.11 o 
  -3  -3   6     1066.62     1102.27     16.73 o 
  -2  -3   6       20.90       50.21      5.22 o 
  -1  -3   6      249.03      233.58      6.28 o 
   0  -3   6        3.74        3.33      7.56 o 
   1  -3   6      157.25      172.32      9.56 o 
   2  -3   6       80.83       75.96      5.09 o 
   3  -3   6     1840.20     1786.15     15.28 o 
   4  -3   6        0.30       20.42     21.64 o 
   5  -3   6      235.77      242.22      6.57 o 
   6  -3   6        2.95       10.80      3.80 o 
   7  -3   6       40.33       45.82      3.83 o 
   8  -3   6        0.84        6.62      5.29 o 
   9  -3   6      133.40      117.14      4.82 o 
  10  -3   6       37.01       38.21      5.81 o 
  -8  -2   6       87.05       82.70      5.98 o 
  -7  -2   6       16.18       17.42      4.48 o 
  -6  -2   6       97.01      125.36      5.41 o 
  -5  -2   6       42.11       34.56      4.19 o 
  -4  -2   6      119.46      108.56      5.00 o 
  -3  -2   6       29.71       32.38      5.04 o 
  -2  -2   6       59.28       49.82      5.13 o 
  -1  -2   6       46.69       48.14      5.63 o 
   0  -2   6        2.56       68.76      5.79 o 
   1  -2   6      485.45      475.48     14.66 o 
   2  -2   6      305.59      328.16     20.26 o 
   3  -2   6       14.12        6.71      4.16 o 
   4  -2   6     1084.57     1109.18     31.41 o 
   5  -2   6        1.98        6.48      3.34 o 
   6  -2   6      288.47      271.83      5.19 o 
   7  -2   6      246.69      260.78      5.91 o 
   8  -2   6       81.32       95.03      6.09 o 
   9  -2   6        5.71        4.40      4.40 o 
  10  -2   6      639.50      578.60     19.06 o 
  11  -2   6       52.08       51.09      7.12 o 
  -9  -1   6       40.82       25.87      5.21 o 
  -8  -1   6      246.76      239.63      9.16 o 
  -7  -1   6        1.40        3.68      5.28 o 
  -6  -1   6       85.05       96.93      6.22 o 
  -5  -1   6      829.17      819.54     27.08 o 
  -4  -1   6       12.34       39.80      4.50 o 
  -3  -1   6      326.11      313.40     19.23 o 
  -2  -1   6      374.92      371.61      7.70 o 
  -1  -1   6        2.11       -3.71      4.49 o 
   0  -1   6        5.96       10.10      4.68 o 
   1  -1   6     2361.03     2164.99     27.02 o 
   2  -1   6      583.22      600.56      8.05 o 
   3  -1   6      587.53      585.61     14.00 o 
   4  -1   6      371.10      353.28      8.14 o 
   5  -1   6      152.15      151.84      9.23 o 
   6  -1   6       73.99      140.17      5.00 o 
   7  -1   6      901.53      897.20     13.91 o 
   8  -1   6       93.60       99.46      5.61 o 
   9  -1   6       49.15       50.44      4.73 o 
  10  -1   6      104.45       96.27      5.58 o 
  11  -1   6      260.45      234.10     11.07 o 
  -9   0   6        5.49        2.05      6.19 o 
  -8   0   6      872.52      924.11      9.63 o 
  -7   0   6        3.10        2.64      4.52 o 
  -6   0   6      266.78      312.46      6.58 o 
  -5   0   6       39.11       47.71      4.60 o 
  -4   0   6      218.75      185.81      5.32 o 
  -3   0   6        4.11        3.23      4.47 o 
  -2   0   6       50.30       71.41      6.42 o 
  -1   0   6      149.97      125.28     11.10 o 
   0   0   6       80.40      142.59     10.62 o 
   1   0   6       45.23       34.37      4.29 o 
   2   0   6     2808.96     3146.46     40.19 o 
   3   0   6      193.41      196.82      6.06 o 
   4   0   6     1100.89     1363.97     29.73 o 
   5   0   6      248.67      241.61     16.54 o 
   6   0   6      104.53       99.94      4.71 o 
   7   0   6       16.27       13.76      5.51 o 
   8   0   6      280.77      312.56      6.45 o 
   9   0   6        1.57        4.94      5.09 o 
  10   0   6      114.62      133.07     12.15 o 
  11   0   6       98.98       87.22      9.59 o 
  -9   1   6       11.31       11.66      6.25 o 
  -8   1   6       41.87       38.93      5.11 o 
  -7   1   6      595.84      550.08      7.68 o 
  -6   1   6       15.91       16.75      4.97 o 
  -5   1   6      500.17      505.05     13.29 o 
  -4   1   6       99.41      107.67      4.33 o 
  -3   1   6        0.29        2.94      3.44 o 
  -2   1   6      166.64      249.76      7.72 o 
  -1   1   6     1128.40      963.66     11.77 o 
   0   1   6       10.81       12.49      4.07 o 
   1   1   6     1668.98     1439.90     56.33 o 
   2   1   6      138.21      119.30      5.38 o 
   3   1   6        4.48        1.49      4.33 o 
   4   1   6       11.95       58.47      3.78 o 
   5   1   6      373.53      363.15      7.18 o 
   6   1   6      490.65      499.83     12.40 o 
   7   1   6        6.47        9.30      4.90 o 
   8   1   6       75.64       97.97      6.58 o 
   9   1   6      190.49      170.26      6.91 o 
  10   1   6       34.16       42.51      7.60 o 
  11   1   6      180.65      165.86      7.03 o 
  -9   2   6        5.58        7.58      6.07 o 
  -8   2   6      442.45      465.80     19.53 o 
  -7   2   6       40.02       38.57      5.38 o 
  -6   2   6      409.86      415.25     14.38 o 
  -5   2   6        9.14       15.17      4.17 o 
  -4   2   6      812.63      893.63     12.60 o 
  -3   2   6        5.27        8.59      3.77 o 
  -2   2   6     2654.14     2538.34     28.51 o 
  -1   2   6      124.73      140.53      6.17 o 
   0   2   6     8202.25     8176.64    375.61 o 
   1   2   6       23.37       38.45      5.51 o 
   2   2   6     2549.85     2774.99     22.12 o 
   3   2   6       43.22       55.37      4.91 o 
   4   2   6      173.59      169.29      4.50 o 
   5   2   6        3.43        2.62      4.14 o 
   6   2   6     3184.42     3355.97    110.01 o 
   7   2   6        1.58        4.25      5.69 o 
   8   2   6      119.79      166.75     15.62 o 
   9   2   6      365.65      396.51     18.76 o 
  10   2   6       81.47       75.71      6.11 o 
  11   2   6        4.95       10.26      7.03 o 
  -9   3   6       94.23       88.84      5.93 o 
  -8   3   6       73.14       74.61      5.26 o 
  -7   3   6       93.85      101.98      5.82 o 
  -6   3   6        0.09       -0.69      5.74 o 
  -5   3   6       83.58       79.05      4.72 o 
  -4   3   6        3.70       57.78     35.53 o 
  -3   3   6       20.23       16.87      4.41 o 
  -2   3   6       73.26       81.90      3.82 o 
  -1   3   6     1731.24     1722.55     40.25 o 
   0   3   6       26.42       27.14      5.79 o 
   1   3   6        0.11        3.94      4.46 o 
   2   3   6      198.31      188.38      6.22 o 
   3   3   6       34.41       29.94      4.41 o 
   4   3   6       51.45       57.51      4.24 o 
   5   3   6      866.43      859.47     16.96 o 
   6   3   6     1080.09     1126.07     17.97 o 
   7   3   6      932.15      860.96     51.77 o 
   8   3   6      311.94      321.77     11.26 o 
   9   3   6      255.63      247.52      7.54 o 
  10   3   6       74.76       82.87      7.25 o 
  11   3   6        7.90        6.63      6.19 o 
  -9   4   6        8.37       12.93      5.61 o 
  -8   4   6       24.80       22.39      4.68 o 
  -7   4   6       58.10       57.82      4.81 o 
  -6   4   6      194.39      191.08     14.00 o 
  -5   4   6       37.16       33.30      3.99 o 
  -4   4   6        1.39       -2.25      4.96 o 
  -3   4   6        5.02        7.94      4.04 o 
  -2   4   6      544.95      556.68      7.40 o 
  -1   4   6      150.14      144.90      5.94 o 
   0   4   6      357.58      327.49      7.28 o 
   1   4   6      157.81      163.09      5.61 o 
   2   4   6     1070.69     1119.21     30.17 o 
   3   4   6       86.42      100.06      5.30 o 
   4   4   6       25.88       27.20      4.24 o 
   5   4   6      113.88      100.32      5.03 o 
   6   4   6      182.33      192.81     26.47 o 
   7   4   6      386.02      379.00      8.68 o 
   8   4   6       17.71       17.57      6.09 o 
   9   4   6       89.88       79.92      7.09 o 
  10   4   6       58.22       63.61      5.34 o 
  11   4   6        0.97        2.39      7.97 o 
  -9   5   6      241.12      238.48      5.73 o 
  -8   5   6       30.13       26.92      4.59 o 
  -7   5   6       54.56       78.44      6.68 o 
  -6   5   6      212.47      183.64      4.92 o 
  -5   5   6       19.90       19.80      3.94 o 
  -4   5   6       35.52       39.48      3.79 o 
  -3   5   6     1270.15     1345.50      9.30 o 
  -2   5   6       63.41       64.07      4.36 o 
  -1   5   6      160.90      180.13      5.57 o 
   0   5   6        7.48       10.35      3.31 o 
   1   5   6        3.59        6.15      3.79 o 
   2   5   6       17.55       24.96      4.66 o 
   3   5   6     2420.79     2344.37     45.10 o 
   4   5   6       85.47       74.22      4.51 o 
   5   5   6      356.24      338.11      8.67 o 
   6   5   6      495.47      469.52     10.04 o 
   7   5   6      158.65      154.45      6.47 o 
   8   5   6        1.32        7.25      6.66 o 
   9   5   6      185.06      195.04      8.30 o 
  10   5   6       28.56       26.57      7.74 o 
  -8   6   6      151.23      135.42      5.50 o 
  -7   6   6       78.25       67.63      4.57 o 
  -6   6   6      965.26      876.12     14.96 o 
  -5   6   6      108.44       93.47      4.50 o 
  -4   6   6        0.02        7.74      4.10 o 
  -3   6   6      202.80      200.66      5.63 o 
  -2   6   6     3956.06     3871.56     27.41 o 
  -1   6   6      646.73      653.83      8.26 o 
   0   6   6      283.19      317.81      7.19 o 
   1   6   6     1117.00     1063.63     11.36 o 
   2   6   6      481.47      503.00      9.60 o 
   3   6   6      218.59      234.69     10.38 o 
   4   6   6      143.36      118.81      4.69 o 
   5   6   6       96.29       92.32      4.11 o 
   6   6   6      231.79      224.82      8.46 o 
   7   6   6       87.21       86.70      4.85 o 
   8   6   6      216.95      219.90      9.92 o 
   9   6   6        6.90        4.23      5.66 o 
  10   6   6       72.82       80.54      6.33 o 
  -8   7   6        0.10        1.96      5.21 o 
  -7   7   6       24.42       31.99      4.52 o 
  -6   7   6      129.22      109.71      6.82 o 
  -5   7   6     1142.02     1085.01     16.57 o 
  -4   7   6       49.53       44.86      4.14 o 
  -3   7   6        0.48        1.90      3.53 o 
  -2   7   6        0.72        7.38      3.72 o 
  -1   7   6      931.23      902.23      8.23 o 
   0   7   6       19.77       15.53      6.14 o 
   1   7   6      590.25      593.88      8.44 o 
   2   7   6      571.46      590.21     41.75 o 
   3   7   6      154.95      145.55      5.95 o 
   4   7   6      132.14      145.20      7.14 o 
   5   7   6      125.09      139.82      6.49 o 
   6   7   6       88.43       93.34      8.00 o 
   7   7   6       43.88       49.74      6.36 o 
   8   7   6      165.63      161.33      8.08 o 
   9   7   6        0.66        6.11     10.30 o 
  -7   8   6       17.82       20.16      4.87 o 
  -6   8   6       58.70       69.61      4.64 o 
  -5   8   6       50.13       43.75      4.71 o 
  -4   8   6        3.13        2.48      3.92 o 
  -3   8   6      372.91      361.21      6.40 o 
  -2   8   6      105.46      104.60      4.33 o 
  -1   8   6      183.74      203.34     11.44 o 
   0   8   6     1387.48     1409.78     44.25 o 
   1   8   6       11.34       11.38      4.18 o 
   2   8   6       64.98       64.03      5.62 o 
   3   8   6        2.66       10.12      5.25 o 
   4   8   6      259.94      265.58     18.89 o 
   5   8   6      387.64      360.04     14.02 o 
   6   8   6       79.17       81.47      8.62 o 
   7   8   6        5.16        6.24      6.14 o 
   8   8   6      436.64      403.37      9.73 o 
  -6   9   6        0.08       -4.49      4.49 o 
  -5   9   6       97.71      107.85      4.93 o 
  -4   9   6        8.88        7.67      4.11 o 
  -3   9   6       15.67       30.03      4.18 o 
  -2   9   6       47.11       55.52      5.44 o 
  -1   9   6      846.02      970.01      9.91 o 
   0   9   6       32.37       34.46      4.14 o 
   1   9   6      347.03      328.51      6.66 o 
   2   9   6       86.69      109.26      6.93 o 
   3   9   6      166.54      179.48      7.80 o 
   4   9   6      183.35      176.85      8.37 o 
   5   9   6      377.99      357.64     14.38 o 
   6   9   6      104.58      114.80     10.80 o 
   7   9   6       12.89       25.31      6.97 o 
  -5  10   6        5.93        3.24      4.82 o 
  -4  10   6      178.25      161.54      5.78 o 
  -3  10   6        0.04       -1.29      4.43 o 
  -2  10   6        2.72        2.11      4.54 o 
  -1  10   6       16.56       21.76      4.35 o 
   0  10   6      335.39      340.01     15.61 o 
   1  10   6       13.31       13.21      6.49 o 
   2  10   6        0.80        2.61      5.52 o 
   3  10   6       65.42       53.99      7.43 o 
   4  10   6       15.25        3.78      7.16 o 
   5  10   6       33.98       45.84     11.01 o 
   6  10   6       73.85       81.77     11.82 o 
  -4  11   6      158.69      137.11      7.05 o 
  -3  11   6      183.76      210.85      6.65 o 
  -2  11   6        2.52        5.84      5.14 o 
  -1  11   6      150.72      141.60     11.83 o 
   0  11   6       73.27       73.79      5.33 o 
   1  11   6        5.02       14.01      5.84 o 
   2  11   6       35.38       45.16      9.82 o 
   3  11   6      114.28      104.10      8.66 o 
   4  11   6      245.38      232.78     13.00 o 
  -2  -7   7        1.58       12.85     11.48 o 
  -1  -7   7      191.13      166.00      9.19 o 
   0  -7   7        1.81        5.79      6.02 o 
   1  -7   7       63.67       56.05      5.35 o 
   2  -7   7        3.05        0.63      4.87 o 
   3  -7   7       55.63       56.97      6.21 o 
   4  -7   7       25.49       27.49      4.34 o 
   5  -7   7      232.21      212.62      7.00 o 
  -4  -6   7       75.74       76.24     11.94 o 
  -3  -6   7        2.33       -2.38      7.78 o 
  -2  -6   7        9.62        0.42     10.37 o 
  -1  -6   7       47.71       66.50      9.93 o 
   0  -6   7      399.11      360.62     16.71 o 
   1  -6   7       84.60       88.13     12.57 o 
   2  -6   7       20.97       19.73      5.57 o 
   3  -6   7       16.61       25.26      5.58 o 
   4  -6   7      107.40       96.24      6.93 o 
   5  -6   7       67.61       70.79      4.77 o 
   6  -6   7        9.26        8.82      5.88 o 
   7  -6   7        1.29       -0.35      5.50 o 
  -5  -5   7        4.88       14.20      6.51 o 
  -4  -5   7       69.74       56.61     10.86 o 
  -3  -5   7      576.37      591.86     15.20 o 
  -2  -5   7       34.93       30.56      7.28 o 
  -1  -5   7      159.82      145.53     10.02 o 
   0  -5   7        4.77        9.61      8.76 o 
   1  -5   7       16.24       24.48      5.47 o 
   2  -5   7       10.39        2.40      6.29 o 
   3  -5   7      337.42      310.92      7.32 o 
   4  -5   7        0.23        0.11      8.01 o 
   5  -5   7       67.79       79.21      9.86 o 
   6  -5   7       31.16       26.12      5.63 o 
   7  -5   7       56.56       80.90      7.69 o 
   8  -5   7        4.49        8.51      4.92 o 
  -6  -4   7       35.56       32.97      7.46 o 
  -5  -4   7       13.25       18.34      7.34 o 
  -4  -4   7      265.17      275.01     12.52 o 
  -3  -4   7       30.69       29.93     10.04 o 
  -2  -4   7      145.27      137.26     10.21 o 
  -1  -4   7      258.58      241.52      8.81 o 
   0  -4   7      697.79      736.68     14.30 o 
   1  -4   7      301.85      267.89     17.70 o 
   2  -4   7        5.13       11.84      5.87 o 
   3  -4   7      151.94      131.30      9.93 o 
   4  -4   7     1263.24     1116.30     38.94 o 
   5  -4   7       63.71       57.95      4.62 o 
   6  -4   7      255.30      246.40      8.02 o 
   7  -4   7        6.02        4.45      5.65 o 
   8  -4   7      208.61      189.97      8.33 o 
   9  -4   7        1.62        8.20      5.43 o 
  -7  -3   7        1.14       -6.53      6.53 o 
  -6  -3   7       14.50       28.36      6.02 o 
  -5  -3   7      279.57      270.10     11.13 o 
  -4  -3   7      102.45      121.54      5.61 o 
  -3  -3   7        0.24        4.12      7.76 o 
  -2  -3   7       13.53       49.14      4.66 o 
  -1  -3   7       45.97       36.17      6.18 o 
   0  -3   7        4.27        3.24      5.61 o 
   1  -3   7      502.82      492.05     10.79 o 
   2  -3   7       59.94       71.73      6.28 o 
   3  -3   7      261.91      214.61     32.69 o 
   4  -3   7      272.97      322.43      8.21 o 
   5  -3   7      196.62      201.44     11.69 o 
   6  -3   7      485.83      482.37     15.95 o 
   7  -3   7      206.42      186.60      4.57 o 
   8  -3   7       40.19       40.96      4.07 o 
   9  -3   7       10.43        9.10      5.91 o 
  10  -3   7       19.30       15.72      5.14 o 
  -7  -2   7        8.05        7.46      5.17 o 
  -6  -2   7        4.53       14.73      5.03 o 
  -5  -2   7       16.35       20.50      4.68 o 
  -4  -2   7      291.44      336.90     11.89 o 
  -3  -2   7        1.69       -1.68      5.63 o 
  -2  -2   7        6.42       -0.20      5.76 o 
  -1  -2   7      113.21      118.50      5.82 o 
   0  -2   7       27.96       41.70      4.78 o 
   1  -2   7       21.67       27.97      5.40 o 
   2  -2   7      136.37      131.32      6.36 o 
   3  -2   7        0.22        0.01      4.16 o 
   4  -2   7      349.94      361.95     13.33 o 
   5  -2   7      260.47      245.81      6.91 o 
   6  -2   7      312.85      320.66     19.71 o 
   7  -2   7      209.93      181.72      4.54 o 
   8  -2   7      339.72      372.50      6.78 o 
   9  -2   7      245.33      215.93      5.62 o 
  10  -2   7      211.73      210.70      5.81 o 
  -8  -1   7        1.04        7.67      5.39 o 
  -7  -1   7        2.28        0.90      4.68 o 
  -6  -1   7        8.24        9.34      4.30 o 
  -5  -1   7       80.79       73.85      5.16 o 
  -4  -1   7       11.87       28.80      6.20 o 
  -3  -1   7      292.43      272.33     15.41 o 
  -2  -1   7       41.64      111.01      5.25 o 
  -1  -1   7     1553.07     1576.39     84.46 o 
   0  -1   7        1.20        1.36      4.52 o 
   1  -1   7     1732.57     1711.67     43.41 o 
   2  -1   7      552.92      508.76     10.45 o 
   3  -1   7       17.33       17.47      3.95 o 
   4  -1   7      177.85      173.27      6.89 o 
   5  -1   7     1588.83     1519.85     44.31 o 
   6  -1   7        0.02        8.28      3.89 o 
   7  -1   7       77.35       73.30      4.29 o 
   8  -1   7       54.81       50.97      4.08 o 
   9  -1   7       93.39       72.99      5.06 o 
  10  -1   7       67.54       80.54      5.89 o 
  11  -1   7       86.18       77.30      6.96 o 
  -8   0   7      344.44      341.90      7.11 o 
  -7   0   7        8.35        8.10      4.77 o 
  -6   0   7        7.63       13.18      4.12 o 
  -5   0   7        1.31        1.99      4.07 o 
  -4   0   7     1210.67     1244.05     21.64 o 
  -3   0   7        1.32       10.37      6.29 o 
  -2   0   7      425.90      471.64      8.16 o 
  -1   0   7      315.90      331.16     13.96 o 
   0   0   7     8361.27     9138.10     38.05 o 
   1   0   7      162.32      158.70      9.43 o 
   2   0   7      103.32      115.28      5.27 o 
   3   0   7       40.20       39.80      3.80 o 
   4   0   7      208.27      239.95      5.84 o 
   5   0   7       99.55      113.15      5.17 o 
   6   0   7      365.21      386.73     10.12 o 
   7   0   7        1.65        6.36      3.63 o 
   8   0   7        0.44        0.27      3.75 o 
   9   0   7        7.37       13.73      5.25 o 
  10   0   7       59.47       69.24      6.11 o 
  11   0   7       17.76       18.96      6.17 o 
  -9   1   7        0.96        3.99      7.68 o 
  -8   1   7       76.21      107.88      5.64 o 
  -7   1   7        1.34        0.01      5.65 o 
  -6   1   7       92.38      112.71      7.01 o 
  -5   1   7       33.06       34.77      6.16 o 
  -4   1   7       46.33       52.68      4.40 o 
  -3   1   7      242.85      252.61      8.67 o 
  -2   1   7       32.42      104.85      5.76 o 
  -1   1   7     2980.56     2871.82     75.29 o 
   0   1   7       14.03       19.79      4.93 o 
   1   1   7      413.38      484.01     29.97 o 
   2   1   7      468.34      571.81     19.16 o 
   3   1   7     1403.10     1415.48     40.87 o 
   4   1   7       17.39       60.24      5.29 o 
   5   1   7      611.34      618.99     13.33 o 
   6   1   7      741.25      717.61     29.30 o 
   7   1   7        6.07        4.33      4.04 o 
   8   1   7       37.48       55.12      6.32 o 
   9   1   7      336.49      328.14     18.45 o 
  10   1   7       42.79       60.65      6.06 o 
  11   1   7        0.73        8.88      5.63 o 
  -9   2   7       28.38       21.54      5.27 o 
  -8   2   7       26.63       47.98      8.34 o 
  -7   2   7       15.16       19.01      5.25 o 
  -6   2   7        0.64        5.33      5.19 o 
  -5   2   7       59.26       59.00      5.52 o 
  -4   2   7      133.64      171.26      9.78 o 
  -3   2   7       71.85       80.70      4.69 o 
  -1   2   7      282.14      276.41      7.89 o 
   0   2   7      146.63      214.22      7.47 o 
   1   2   7       27.87       22.16      9.32 o 
   2   2   7     2760.99     2558.70     37.40 o 
   3   2   7       90.86       94.45      5.18 o 
   4   2   7     1396.51     1448.85     44.63 o 
   5   2   7       76.68       88.77      4.36 o 
   6   2   7     1327.58     1649.75     26.29 o 
   7   2   7       91.15       83.83      4.87 o 
   8   2   7       19.60       29.81      6.42 o 
   9   2   7       33.21       36.46      5.99 o 
  10   2   7      155.67      177.21      7.31 o 
  11   2   7       36.34       34.13      6.40 o 
  -9   3   7      119.48      111.45      6.27 o 
  -8   3   7       42.27       39.48      5.15 o 
  -7   3   7      103.39      102.33      6.96 o 
  -6   3   7       66.32      105.39     13.76 o 
  -5   3   7      563.62      538.51      7.28 o 
  -4   3   7      192.05      178.82      5.48 o 
  -3   3   7     2556.53     2664.85     32.91 o 
  -2   3   7      230.35      196.65      9.32 o 
  -1   3   7      236.94      246.43      5.71 o 
   0   3   7       25.62       25.73      6.27 o 
   1   3   7      674.79      673.22     10.78 o 
   2   3   7      308.08      312.89      7.68 o 
   3   3   7     1992.25     1864.05     42.80 o 
   4   3   7      268.51      276.93      6.98 o 
   5   3   7      177.96      156.11      5.39 o 
   6   3   7      215.19      232.53      6.22 o 
   7   3   7      431.59      477.14     24.41 o 
   8   3   7      182.27      167.15      7.31 o 
   9   3   7      144.09      149.26      7.93 o 
  10   3   7      341.71      312.80      8.55 o 
  11   3   7       69.96       65.61      7.74 o 
  -9   4   7        9.61       15.78      5.65 o 
  -8   4   7      270.63      244.43     17.69 o 
  -7   4   7       32.63       47.57      5.65 o 
  -6   4   7      410.57      400.09     10.14 o 
  -5   4   7      572.27      543.60     10.08 o 
  -4   4   7      207.50      205.66      5.16 o 
  -3   4   7       14.89       17.94      3.84 o 
  -2   4   7     1349.09     1404.90    108.91 o 
  -1   4   7       18.55       19.46      3.50 o 
   0   4   7      967.26     1175.69     64.47 o 
   1   4   7      122.64      127.80      7.25 o 
   2   4   7      554.63      577.89     17.49 o 
   3   4   7       60.78       52.93      4.38 o 
   4   4   7       67.63       68.53      5.36 o 
   5   4   7       29.77       29.89      4.20 o 
   6   4   7      384.52      401.52      7.39 o 
   7   4   7       13.80       19.90      6.19 o 
   8   4   7        9.46       19.68      7.77 o 
   9   4   7       19.52       19.70      7.41 o 
  10   4   7      180.48      203.71     13.14 o 
  11   4   7      221.32      211.99      7.12 o 
  -8   5   7       14.25       23.22      5.13 o 
  -7   5   7       11.31       17.03      4.99 o 
  -6   5   7       17.14       11.67      4.24 o 
  -5   5   7      106.92       99.85      4.71 o 
  -4   5   7       11.17       35.09     22.17 o 
  -3   5   7      227.23      222.89      5.13 o 
  -2   5   7       10.60       12.81      3.95 o 
  -1   5   7        1.43        7.06      3.69 o 
   0   5   7        2.92        2.33      3.95 o 
   1   5   7      196.52      189.36      6.19 o 
   2   5   7      400.45      414.02      6.49 o 
   3   5   7       16.87       26.76      5.01 o 
   4   5   7      412.33      424.20      8.10 o 
   5   5   7      387.99      412.49     13.79 o 
   6   5   7        3.06        4.52      4.68 o 
   7   5   7      578.03      541.72     15.11 o 
   8   5   7       10.13       15.28      6.49 o 
   9   5   7        3.14        0.27      5.44 o 
  10   5   7       16.92       28.62      7.52 o 
  -8   6   7       73.27       63.40      5.02 o 
  -7   6   7       10.14        9.16      4.59 o 
  -6   6   7      460.09      481.85      7.42 o 
  -5   6   7       32.34       34.97      4.72 o 
  -4   6   7      129.72      155.24      5.60 o 
  -3   6   7       62.62       62.85      5.55 o 
  -2   6   7     1047.81     1070.76     61.20 o 
  -1   6   7      624.69      616.12     13.28 o 
   0   6   7      366.33      354.68     13.46 o 
   1   6   7      195.21      196.99      8.70 o 
   2   6   7     3767.34     3735.47     21.72 o 
   3   6   7       25.25       18.41      3.64 o 
   4   6   7      686.74      688.41      7.65 o 
   5   6   7        2.26        4.64      3.45 o 
   6   6   7      355.27      390.40     11.25 o 
   7   6   7       33.06       29.73      6.15 o 
   8   6   7      151.47      146.73      8.20 o 
   9   6   7      119.37      106.61      7.89 o 
  10   6   7       14.16       20.96      8.06 o 
  -8   7   7        0.60        0.13      4.19 o 
  -7   7   7       74.20       77.80      6.37 o 
  -6   7   7        0.05        0.44      4.41 o 
  -5   7   7      395.85      399.92      7.23 o 
  -4   7   7      246.05      248.18      8.12 o 
  -3   7   7       35.45       35.73      4.18 o 
  -2   7   7      115.74      116.22      5.69 o 
  -1   7   7      545.39      542.71      7.54 o 
   0   7   7        9.50       12.11      4.10 o 
   1   7   7       29.83       27.86      5.03 o 
   2   7   7      442.09      410.90     31.44 o 
   3   7   7     1222.75     1191.50     63.54 o 
   4   7   7      649.71      630.84     29.44 o 
   5   7   7      295.31      278.89     11.26 o 
   6   7   7       71.37       74.47      7.87 o 
   7   7   7       23.10       28.28      4.41 o 
   8   7   7      244.22      195.53      5.89 o 
   9   7   7       17.24       13.94      6.59 o 
  -7   8   7        0.63        5.94      4.86 o 
  -6   8   7      146.66      146.37      4.89 o 
  -5   8   7       25.25       26.25      4.51 o 
  -4   8   7        3.38        3.57      3.91 o 
  -3   8   7       16.49       20.12      3.86 o 
  -2   8   7       73.94       77.30      4.10 o 
  -1   8   7       46.15       54.74      7.31 o 
   0   8   7       45.22       59.12      7.01 o 
   1   8   7      200.92      213.02     16.77 o 
   2   8   7      203.69      209.66      6.91 o 
   3   8   7      515.07      551.42     40.75 o 
   4   8   7        4.85        7.48      5.07 o 
   5   8   7      189.19      192.38      8.39 o 
   6   8   7      176.16      174.86      9.89 o 
   7   8   7       34.65       36.96      8.20 o 
   8   8   7       73.59       62.17      7.48 o 
  -6   9   7       18.71       15.03      5.03 o 
  -5   9   7        9.20       17.92      4.11 o 
  -4   9   7        0.49       -1.65      4.25 o 
  -3   9   7      325.50      341.26      6.33 o 
  -2   9   7      469.16      453.10      9.55 o 
  -1   9   7      175.47      175.55      6.38 o 
   0   9   7       88.57       80.18      5.80 o 
   1   9   7      212.67      216.56     33.24 o 
   2   9   7       62.94       67.75      5.67 o 
   3   9   7      567.32      641.25     20.86 o 
   4   9   7       29.87       29.72      5.60 o 
   5   9   7      108.75      100.79     12.05 o 
   6   9   7       49.31       38.85     10.81 o 
   7   9   7       10.17       15.25     10.91 o 
  -5  10   7        9.98       14.04      4.93 o 
  -4  10   7      224.43      208.69      5.49 o 
  -3  10   7       86.65       87.34      4.46 o 
  -2  10   7      102.16      104.35      4.67 o 
  -1  10   7        3.17       26.32     12.52 o 
   0  10   7        1.30        2.35      6.80 o 
   1  10   7      124.76      136.50     11.03 o 
   2  10   7       21.44       24.57      5.83 o 
   3  10   7       52.73       43.35      5.14 o 
   4  10   7       25.45       25.16      5.04 o 
   5  10   7       42.94       55.08      7.98 o 
   6  10   7       60.01       50.84     11.94 o 
  -3  11   7      133.31      150.38      6.40 o 
  -2  11   7       79.14       66.22      5.70 o 
  -1  11   7       15.67       19.00      5.41 o 
   0  11   7       75.30       73.05      7.19 o 
   1  11   7      277.23      321.01     14.61 o 
   2  11   7       24.57       26.08      5.57 o 
   3  11   7       36.44       30.65      6.03 o 
   4  11   7       50.55       39.47     11.58 o 
  -2  -6   8      146.34      140.06      9.09 o 
  -1  -6   8        7.76       12.84      7.29 o 
   0  -6   8       17.14       18.48      7.37 o 
   1  -6   8        3.01        8.13      5.73 o 
   2  -6   8       12.24       13.04      5.09 o 
   3  -6   8       28.10       36.67      6.58 o 
   4  -6   8       95.62       87.44      5.57 o 
   5  -6   8       73.73       72.55      7.48 o 
   6  -6   8        5.33       13.56      5.42 o 
  -4  -5   8        0.06       -7.56      7.56 o 
  -3  -5   8       37.15       38.47      8.02 o 
  -2  -5   8       94.08       85.30     10.65 o 
  -1  -5   8        4.96       18.82      9.56 o 
   0  -5   8        4.91       -0.30      9.41 o 
   1  -5   8      314.05      279.09      8.53 o 
   2  -5   8       56.57       58.25      8.38 o 
   3  -5   8      531.37      479.87      9.65 o 
   4  -5   8       64.47       62.16      4.92 o 
   5  -5   8      212.10      208.21     22.01 o 
   6  -5   8       44.83       53.64      5.29 o 
   7  -5   8       71.97       66.74      6.68 o 
  -5  -4   8        0.47        5.43      6.38 o 
  -4  -4   8       34.04       30.93      5.09 o 
  -3  -4   8        0.69       12.35     10.12 o 
  -2  -4   8       74.99       71.69      8.46 o 
  -1  -4   8        0.32       -1.69      9.63 o 
   0  -4   8      119.80      108.67      7.57 o 
   1  -4   8      133.11      124.92     19.01 o 
   2  -4   8      193.98      173.88      5.83 o 
   3  -4   8      111.11      105.26      6.05 o 
   4  -4   8      161.72      167.10     14.06 o 
   5  -4   8        1.95        5.46      4.17 o 
   6  -4   8        4.70       -1.74      5.16 o 
   7  -4   8       14.07       10.98      4.77 o 
   8  -4   8      368.81      353.01     24.75 o 
  -6  -3   8       20.51       27.44      4.99 o 
  -5  -3   8      313.32      250.47      6.92 o 
  -4  -3   8       38.52       37.07      4.38 o 
  -3  -3   8       24.67       18.98      7.05 o 
  -2  -3   8       68.22       70.16     13.92 o 
  -1  -3   8     1112.37     1157.85     12.25 o 
   0  -3   8        1.67        3.51      9.25 o 
   1  -3   8     1188.89     1040.93     14.52 o 
   2  -3   8        5.03       33.35      5.67 o 
   3  -3   8      244.22      257.90      8.96 o 
   4  -3   8      233.28      223.10      8.07 o 
   5  -3   8        0.32        3.77      6.19 o 
   6  -3   8        7.51       15.80      4.59 o 
   7  -3   8      188.01      170.23      6.74 o 
   8  -3   8       39.76       35.86      6.11 o 
   9  -3   8      251.84      218.71      8.23 o 
  -7  -2   8       26.08       25.04      5.66 o 
  -6  -2   8       58.57       47.99      5.81 o 
  -5  -2   8        1.05        6.38      4.88 o 
  -4  -2   8       17.14       28.54      4.91 o 
  -3  -2   8      106.66      113.10      7.12 o 
  -2  -2   8        0.19        5.79      4.33 o 
  -1  -2   8      230.09      238.53      8.60 o 
   0  -2   8       41.04      105.41      6.51 o 
   1  -2   8      190.47      192.78      6.30 o 
   2  -2   8       14.81       19.36      3.74 o 
   3  -2   8       70.43       66.85      5.34 o 
   4  -2   8      158.44      163.56     14.03 o 
   5  -2   8       10.83       16.14      5.99 o 
   6  -2   8       37.32       30.31      9.35 o 
   7  -2   8      129.40      111.56      5.75 o 
   8  -2   8      267.49      252.47      8.51 o 
   9  -2   8       14.12       25.93      6.68 o 
  10  -2   8       58.62       53.67      5.95 o 
  -7  -1   8       65.18       58.74      5.20 o 
  -6  -1   8      101.63       98.56      6.26 o 
  -5  -1   8      138.68      117.60      5.90 o 
  -4  -1   8        1.99       43.75      4.01 o 
  -3  -1   8      240.48      266.75     17.01 o 
  -2  -1   8       14.87       24.35      6.18 o 
  -1  -1   8     1286.78     1192.07     82.35 o 
   0  -1   8        2.00       -4.76      4.76 o 
   1  -1   8       57.85       45.73      6.59 o 
   2  -1   8       24.93       83.45      5.79 o 
   3  -1   8      102.50      102.03      6.02 o 
   4  -1   8       33.38       38.14      5.19 o 
   5  -1   8      360.88      351.42      7.52 o 
   6  -1   8       24.09       31.46      6.15 o 
   7  -1   8      183.90      178.41      5.34 o 
   8  -1   8      133.36      122.23      5.23 o 
   9  -1   8      134.84      142.17      9.71 o 
  10  -1   8       10.86       14.23      4.94 o 
  -8   0   8       26.50       25.04      6.46 o 
  -7   0   8       55.94       62.29      4.56 o 
  -6   0   8      433.24      450.08     10.86 o 
  -5   0   8        4.73       -2.03      4.81 o 
  -4   0   8      943.44     1088.34      9.94 o 
  -3   0   8       11.82       10.05      5.15 o 
  -2   0   8      257.81      236.82      6.80 o 
  -1   0   8       74.32       91.53      5.33 o 
   0   0   8       41.28       39.52      5.46 o 
   1   0   8      138.65      156.36     11.54 o 
   2   0   8      484.80      509.18      8.57 o 
   3   0   8       55.17       57.61      4.12 o 
   4   0   8      255.12      209.69      5.71 o 
   5   0   8        1.40       -0.36      5.92 o 
   6   0   8      495.85      535.59     19.84 o 
   7   0   8      145.56      159.92      5.89 o 
   8   0   8        5.93        6.78      4.79 o 
   9   0   8       62.66       52.48      5.21 o 
  10   0   8       63.21       66.13      7.50 o 
  -8   1   8       20.68       20.20      6.52 o 
  -7   1   8       21.75       16.24      5.16 o 
  -6   1   8        8.33       13.07      7.26 o 
  -5   1   8       37.31       38.30      5.34 o 
  -4   1   8       31.41       28.07      4.42 o 
  -3   1   8      729.80      700.12     15.43 o 
  -2   1   8      431.83      390.70     17.13 o 
  -1   1   8      331.52      340.01      8.03 o 
   0   1   8        9.98       15.65     11.65 o 
   1   1   8     1026.33      997.23     66.95 o 
   2   1   8      123.46      159.86      5.44 o 
   3   1   8      721.98      760.56     25.74 o 
   4   1   8      249.67      239.43      7.76 o 
   5   1   8       79.76       73.34      4.81 o 
   6   1   8        7.86        6.99      5.00 o 
   7   1   8      450.46      425.59     12.32 o 
   8   1   8       28.70       33.42      6.92 o 
   9   1   8        0.35        6.63      5.35 o 
  10   1   8      133.19      124.96      6.47 o 
  11   1   8       69.52       67.53      6.68 o 
  -8   2   8       84.52       86.80      6.83 o 
  -7   2   8       48.81       39.02      4.67 o 
  -6   2   8      204.82      221.37     11.30 o 
  -5   2   8      352.66      320.37      5.51 o 
  -4   2   8       65.11       90.82      4.97 o 
  -3   2   8        3.39        5.29      4.14 o 
  -2   2   8        7.87       17.77      3.77 o 
  -1   2   8      147.35      151.26      6.10 o 
   0   2   8      433.99      379.26     27.23 o 
   1   2   8      197.80      176.69      6.06 o 
   3   2   8        4.39        3.74      4.70 o 
   4   2   8      769.15      836.44     21.36 o 
   5   2   8        0.03        4.51      5.02 o 
   6   2   8      154.48      157.25      5.24 o 
   7   2   8      269.45      266.92      6.05 o 
   8   2   8        8.60       15.59      6.18 o 
   9   2   8        0.69        0.45      5.48 o 
  10   2   8      318.68      386.36     22.00 o 
  11   2   8       72.14       76.13     18.41 o 
  -8   3   8        4.36       12.37      4.41 o 
  -7   3   8       42.35       35.99      5.11 o 
  -6   3   8       21.22       25.67      5.51 o 
  -5   3   8       92.84       94.35      5.09 o 
  -4   3   8      462.72      481.56      9.37 o 
  -3   3   8      794.09      850.68     20.39 o 
  -2   3   8       11.29       18.65      8.72 o 
  -1   3   8       67.55       70.22      7.07 o 
   0   3   8       12.75       11.08      6.31 o 
   1   3   8     1249.88     1298.24     38.56 o 
   2   3   8      354.71      302.72      6.60 o 
   3   3   8     1836.99     1878.42     34.17 o 
   4   3   8       29.90       84.73      5.18 o 
   5   3   8      375.35      399.36     12.18 o 
   6   3   8       44.38       42.11      4.68 o 
   7   3   8      649.89      624.46      9.52 o 
   8   3   8      473.19      444.72     12.79 o 
   9   3   8       79.24       83.93      7.11 o 
  10   3   8      145.68      156.61     13.62 o 
  11   3   8      215.12      202.61      9.09 o 
  -8   4   8      361.44      337.47      9.38 o 
  -7   4   8        4.65        5.26      4.48 o 
  -6   4   8       58.03       86.22     15.35 o 
  -5   4   8       15.11       15.55      5.27 o 
  -4   4   8      334.70      376.32     42.47 o 
  -3   4   8      340.72      301.36      6.20 o 
  -2   4   8      101.67      143.04     18.31 o 
  -1   4   8        9.37        4.58      4.08 o 
   0   4   8       17.93       26.88      3.62 o 
   1   4   8       51.03       48.56     12.99 o 
   2   4   8     1272.07     1349.62    120.96 o 
   3   4   8       25.27       23.90      4.89 o 
   4   4   8        0.57        4.53      4.44 o 
   5   4   8        0.28        2.36      4.40 o 
   6   4   8       82.96      100.01      5.27 o 
   7   4   8       17.15       20.33      4.56 o 
   8   4   8        0.42        9.14      5.66 o 
   9   4   8        0.07        0.31      7.97 o 
  10   4   8       11.76       33.68      7.22 o 
  -8   5   8       48.81       36.66      5.61 o 
  -7   5   8      238.30      225.73     11.19 o 
  -6   5   8       54.27       52.34      4.69 o 
  -5   5   8      518.96      582.74     39.20 o 
  -4   5   8      133.40      146.17      5.24 o 
  -3   5   8      676.41      659.35     11.02 o 
  -2   5   8        1.81        5.09      3.72 o 
  -1   5   8     1239.72     1177.23     11.85 o 
   0   5   8        2.55        5.37      3.79 o 
   1   5   8      662.14      631.31     15.33 o 
   2   5   8      230.74      231.34      6.80 o 
   3   5   8      269.32      259.49      9.40 o 
   4   5   8      133.77      136.33      5.79 o 
   5   5   8        0.44        3.67      4.95 o 
   6   5   8      259.78      286.65      7.14 o 
   7   5   8       31.02       39.94      5.53 o 
   8   5   8      181.21      167.43      7.94 o 
   9   5   8        5.33        8.22      6.82 o 
  10   5   8       17.39       43.16      7.61 o 
  -8   6   8       90.37       83.14      7.07 o 
  -7   6   8       67.83       78.61      8.69 o 
  -6   6   8        0.16       -3.47      5.44 o 
  -5   6   8        3.01        3.02      4.18 o 
  -4   6   8      298.78      281.38     17.81 o 
  -3   6   8       81.08       83.29      4.73 o 
  -2   6   8      207.95      193.80     12.18 o 
  -1   6   8      115.05      127.48      9.44 o 
   0   6   8      324.71      332.32     12.32 o 
   1   6   8      144.92      141.50      5.17 o 
   2   6   8     1128.15     1060.51     10.35 o 
   3   6   8      114.88      111.59      5.14 o 
   4   6   8        0.00        0.91      4.37 o 
   5   6   8       17.06       23.38      5.47 o 
   6   6   8      206.79      199.56      6.52 o 
   7   6   8      343.96      318.22     10.58 o 
   8   6   8       94.50       98.40      7.81 o 
   9   6   8       68.56       60.30      7.72 o 
  10   6   8      137.34      154.39      8.49 o 
  -7   7   8      189.06      163.34      5.99 o 
  -6   7   8       21.90       22.05      4.71 o 
  -5   7   8        0.21       18.21      4.94 o 
  -4   7   8        5.52        6.16      4.64 o 
  -3   7   8      271.48      265.40     17.41 o 
  -2   7   8       25.73       31.77      4.99 o 
  -1   7   8      819.45      850.27     41.02 o 
   0   7   8       72.58       77.43      5.03 o 
   1   7   8       22.19       21.29      9.78 o 
   2   7   8       14.85       18.24      6.36 o 
   3   7   8      287.23      264.80     19.54 o 
   4   7   8        3.18        2.02      6.15 o 
   5   7   8      189.51      180.92      6.86 o 
   6   7   8      102.92       82.30      4.91 o 
   7   7   8      384.05      344.53      8.87 o 
   8   7   8       91.92      101.66      5.69 o 
   9   7   8       78.15       64.15      5.59 o 
  -6   8   8       92.34       91.51      5.09 o 
  -5   8   8       20.48       20.71      5.27 o 
  -4   8   8       84.29       69.40      5.01 o 
  -3   8   8      312.96      314.26      9.90 o 
  -2   8   8        6.48       14.47      5.58 o 
  -1   8   8        2.28       13.44      4.67 o 
   0   8   8      488.19      447.81      8.24 o 
   1   8   8        0.56        7.67      8.77 o 
   2   8   8      115.77      116.56      7.20 o 
   3   8   8        4.34        7.83      5.24 o 
   4   8   8       33.38       24.60      6.43 o 
   5   8   8       14.01       24.80      6.86 o 
   6   8   8      104.82       82.98      9.42 o 
   7   8   8       56.90       51.46      7.75 o 
   8   8   8        8.00        7.39      6.46 o 
  -6   9   8        0.28        0.22      4.95 o 
  -5   9   8       42.74       63.85      5.57 o 
  -4   9   8        8.86        2.74      3.99 o 
  -3   9   8      106.55      107.34      6.19 o 
  -2   9   8        3.95        8.00      4.76 o 
  -1   9   8        1.36       -2.82      6.17 o 
   0   9   8       29.39       31.66      8.67 o 
   1   9   8      195.06      189.79      8.74 o 
   2   9   8      325.55      308.41     13.37 o 
   3   9   8      284.46      305.07      8.41 o 
   4   9   8       46.53       36.67      6.95 o 
   5   9   8        9.15        9.13      5.63 o 
   6   9   8      172.87      167.17     12.34 o 
   7   9   8      115.12      108.83     12.91 o 
  -4  10   8       41.98       36.69      5.15 o 
  -3  10   8      121.75      105.93      5.87 o 
  -2  10   8      346.92      307.90     16.20 o 
  -1  10   8       21.91       30.48      6.89 o 
   0  10   8       83.39       82.89      6.30 o 
   1  10   8      137.12      125.11      5.76 o 
   2  10   8       56.21       78.92     11.91 o 
   3  10   8        0.40       16.12      6.77 o 
   4  10   8      120.09      112.77      6.72 o 
   5  10   8      170.51      192.35     12.76 o 
   6  10   8       44.47       46.48     12.10 o 
  -3  11   8       16.70       18.72      6.68 o 
  -2  11   8       47.76       51.87      7.82 o 
  -1  11   8      552.85      533.71     29.64 o 
   0  11   8        2.36       -0.78      5.99 o 
   1  11   8      372.27      372.11     21.44 o 
   2  11   8      106.62      111.48      7.80 o 
   3  11   8       46.61       60.58      8.00 o 
   4  11   8        0.44       -2.30      7.95 o 
   0  -6   9       39.31       40.76      8.00 o 
   1  -6   9       10.22       13.75      5.68 o 
   2  -6   9      124.45      119.02      6.46 o 
   3  -6   9        7.92        8.92      5.04 o 
  -2  -5   9       26.46       21.81      8.09 o 
  -1  -5   9      107.16      102.03      8.29 o 
   0  -5   9        0.29       12.14      7.13 o 
   1  -5   9      222.31      173.12      7.23 o 
   2  -5   9       25.80       24.39      7.13 o 
   3  -5   9       74.60       82.16      6.41 o 
   4  -5   9       38.39       37.78      5.29 o 
   5  -5   9      232.26      185.24      5.90 o 
   6  -5   9       10.09       14.26      6.45 o 
  -4  -4   9       36.16       46.32      7.36 o 
  -3  -4   9        8.78        7.53     11.11 o 
  -2  -4   9      184.49      178.99      8.91 o 
  -1  -4   9       68.06       77.56     10.04 o 
   0  -4   9       81.96       58.56     10.27 o 
   1  -4   9       94.89      100.67      6.46 o 
   2  -4   9       34.29       30.22      5.10 o 
   3  -4   9        3.96        5.75     16.86 o 
   4  -4   9      243.45      239.12      7.54 o 
   5  -4   9        1.14        7.65      5.36 o 
   6  -4   9      276.16      261.36     10.73 o 
   7  -4   9        3.93        6.70      6.03 o 
  -5  -3   9        6.96        2.46      4.97 o 
  -4  -3   9       73.90       91.29      6.27 o 
  -3  -3   9      115.50      111.58      5.93 o 
  -2  -3   9        0.08        5.02      5.94 o 
  -1  -3   9      272.90      253.25     15.90 o 
   0  -3   9       10.63       21.43      9.54 o 
   1  -3   9       20.55       22.84      4.66 o 
   2  -3   9       52.58       43.04      4.74 o 
   3  -3   9       61.90       61.38      6.92 o 
   4  -3   9       88.45       95.25     13.04 o 
   5  -3   9      843.97      763.67     10.08 o 
   6  -3   9        4.77       17.54      5.59 o 
   7  -3   9        7.53        8.51      5.02 o 
   8  -3   9       84.24       77.86      5.17 o 
  -6  -2   9      162.54      193.38      7.13 o 
  -5  -2   9        4.85        9.37      4.67 o 
  -4  -2   9       86.43      104.40      8.78 o 
  -3  -2   9       33.58       37.32      7.46 o 
  -2  -2   9       11.08       31.06      8.13 o 
  -1  -2   9      138.43      109.04     10.43 o 
   0  -2   9       17.40       28.42      4.72 o 
   1  -2   9      113.44      106.54     12.39 o 
   2  -2   9        0.13       11.24      4.92 o 
   3  -2   9       55.83       69.08      5.56 o 
   4  -2   9      385.26      407.07      7.90 o 
   5  -2   9        0.39        1.46      6.75 o 
   6  -2   9       89.69      116.55     10.81 o 
   7  -2   9       24.52       30.90      5.97 o 
   8  -2   9      160.36      158.14      6.65 o 
   9  -2   9        7.03       15.98      6.77 o 
  -6  -1   9        3.77       12.92      5.18 o 
  -5  -1   9       16.88       12.24      4.66 o 
  -4  -1   9       75.05       77.03      6.09 o 
  -3  -1   9     1032.48      988.15     82.36 o 
  -2  -1   9        6.03        1.78      4.55 o 
  -1  -1   9      109.45       86.53      8.82 o 
   0  -1   9        1.36        9.04      5.98 o 
   1  -1   9      594.42      610.73     27.86 o 
   2  -1   9        3.58       28.84      4.42 o 
   3  -1   9      967.81      921.42     20.16 o 
   4  -1   9        9.16       16.49      6.85 o 
   5  -1   9       68.29       68.10      5.62 o 
   6  -1   9      124.32      144.67      5.76 o 
   7  -1   9       11.58        9.73      4.83 o 
   8  -1   9        1.19       14.43      4.92 o 
   9  -1   9       31.71       36.73      4.57 o 
  10  -1   9       15.42       28.79      5.54 o 
  -7   0   9        5.21       -1.81      4.63 o 
  -6   0   9       55.51       60.05      5.29 o 
  -5   0   9        0.01       -0.54      5.75 o 
  -4   0   9      169.85      197.26      6.53 o 
  -3   0   9      106.00      116.90     13.49 o 
  -2   0   9        0.25        5.17      6.52 o 
  -1   0   9       37.02       25.00      6.65 o 
   0   0   9      411.63      453.09     16.56 o 
   1   0   9      133.09      136.81      7.29 o 
   2   0   9      254.65      251.77     10.31 o 
   3   0   9       15.73       18.71      3.95 o 
   4   0   9     1200.64     1213.47     20.00 o 
   5   0   9       56.73       56.71      5.21 o 
   6   0   9      228.08      263.72      8.23 o 
   7   0   9        6.77        2.60      6.56 o 
   8   0   9       49.86       49.06      4.86 o 
   9   0   9        3.88       10.54      6.81 o 
  10   0   9      224.76      263.29     15.58 o 
  -7   1   9       64.83       57.96      6.43 o 
  -6   1   9        0.11       23.33      5.84 o 
  -5   1   9      208.27      209.44      6.53 o 
  -4   1   9      375.46      372.45      6.49 o 
  -3   1   9      336.61      319.29      9.00 o 
  -2   1   9      115.81      112.95      6.10 o 
  -1   1   9       54.92       63.25      6.38 o 
   0   1   9        9.64       17.06      6.16 o 
   1   1   9     1326.76     1284.42     89.26 o 
   2   1   9      466.83      436.91     10.21 o 
   3   1   9      213.81      193.53      9.19 o 
   4   1   9      195.89      175.88      7.68 o 
   5   1   9      480.45      458.08      9.18 o 
   6   1   9       27.81       23.75      5.59 o 
   7   1   9      480.96      484.46     14.60 o 
   8   1   9       32.12       36.53      4.67 o 
   9   1   9      229.36      242.46      7.30 o 
  10   1   9       90.83      103.09     10.66 o 
  -7   2   9        4.13        6.44      5.11 o 
  -6   2   9        0.08        7.94      5.09 o 
  -5   2   9       67.72       75.96      7.52 o 
  -4   2   9      135.02      185.59      5.46 o 
  -3   2   9       15.95       14.87      4.47 o 
  -2   2   9       13.95       14.10      4.84 o 
  -1   2   9      102.64      109.57      5.12 o 
   0   2   9       51.55       54.81      5.25 o 
   1   2   9       19.90       21.61      8.03 o 
   2   2   9       17.04       18.64      4.92 o 
   3   2   9      107.70      121.32      5.66 o 
   4   2   9      118.81      147.47      6.36 o 
   5   2   9      106.45      117.62      5.67 o 
   6   2   9      383.23      417.40      8.04 o 
   7   2   9        0.36       -1.73      4.84 o 
   8   2   9      203.48      225.23      8.38 o 
   9   2   9       22.04       27.36      5.73 o 
  10   2   9      284.27      295.90      7.99 o 
  -7   3   9      146.45      134.76      5.84 o 
  -6   3   9      129.28      124.14      7.68 o 
  -5   3   9       99.84      118.25      6.20 o 
  -4   3   9       76.64       89.62     17.31 o 
  -3   3   9      228.00      268.01      5.86 o 
  -2   3   9       41.87       57.11      4.57 o 
  -1   3   9      145.45      147.76      5.65 o 
   0   3   9        1.08       10.98      4.79 o 
   1   3   9      238.99      236.22      7.05 o 
   2   3   9       12.30       54.04      5.36 o 
   3   3   9       39.51       37.73      5.29 o 
   4   3   9      438.03      405.48      7.49 o 
   5   3   9      980.61      945.01     10.71 o 
   6   3   9        4.56        6.64      4.50 o 
   7   3   9       10.04        7.77      5.70 o 
   8   3   9      328.13      327.48     18.33 o 
   9   3   9      119.66      134.90      7.51 o 
  10   3   9        0.64       22.26      6.31 o 
  -7   4   9       12.40       10.84      4.96 o 
  -6   4   9        2.39       -1.65      4.43 o 
  -5   4   9       72.21       91.50      5.40 o 
  -4   4   9      957.19      936.68     61.36 o 
  -3   4   9      739.29      710.10     19.93 o 
  -2   4   9      427.81      400.60     11.94 o 
  -1   4   9        7.39        9.44      4.39 o 
   0   4   9      787.86      713.26     25.34 o 
   1   4   9        0.92       -2.33      6.39 o 
   2   4   9      132.51      155.74     14.60 o 
   3   4   9      229.70      209.52      7.22 o 
   4   4   9      218.51      208.49      5.53 o 
   5   4   9      238.76      242.55      6.87 o 
   6   4   9      146.87      134.92      6.66 o 
   7   4   9      149.38      161.29      6.54 o 
   8   4   9       95.15      122.15      7.44 o 
   9   4   9       28.67       42.88      8.56 o 
  10   4   9       20.77       31.05      7.79 o 
  -7   5   9       57.80       46.26      4.63 o 
  -6   5   9       45.45       49.01      5.99 o 
  -5   5   9      160.06      171.87      6.34 o 
  -4   5   9        1.14       22.65     10.63 o 
  -3   5   9      124.65      114.84      4.75 o 
  -2   5   9        2.24        2.12      5.03 o 
  -1   5   9      857.70      855.88     12.24 o 
   0   5   9       71.58       70.75      5.11 o 
   1   5   9       63.44       45.50      5.25 o 
   2   5   9      128.27      126.63      8.18 o 
   3   5   9     1101.76     1080.82     13.59 o 
   4   5   9       87.88       81.73      5.62 o 
   5   5   9        6.24        2.89      6.31 o 
   6   5   9      469.69      426.88     13.77 o 
   7   5   9      152.22      140.93      6.30 o 
   8   5   9       30.94       45.76      7.41 o 
   9   5   9       48.93       56.35      7.30 o 
  10   5   9       70.45       76.19      9.06 o 
  -7   6   9       28.94       36.66      5.38 o 
  -6   6   9        4.77        9.08      9.58 o 
  -5   6   9        7.16       21.85      4.95 o 
  -4   6   9      266.62      246.40     10.75 o 
  -3   6   9       19.12       20.83      8.92 o 
  -2   6   9      435.39      419.45      6.52 o 
  -1   6   9      174.08      161.73      5.32 o 
   0   6   9      322.84      297.68      8.75 o 
   1   6   9        0.35        2.32      4.09 o 
   2   6   9      176.20      162.30      6.99 o 
   3   6   9        9.94       10.78      4.08 o 
   4   6   9      123.77      148.02      6.57 o 
   5   6   9       52.95       49.50      5.97 o 
   6   6   9      856.92      759.78     19.96 o 
   7   6   9      150.69      138.11      5.98 o 
   8   6   9        0.04        1.41      6.66 o 
   9   6   9       13.55        7.12      7.61 o 
  -6   7   9       26.63       29.61      6.19 o 
  -5   7   9      177.33      193.77     11.13 o 
  -4   7   9       76.68       70.71      6.02 o 
  -3   7   9      249.64      225.18      6.06 o 
  -2   7   9        3.98        8.37      4.53 o 
  -1   7   9       31.70       30.98      6.64 o 
   0   7   9       71.42       74.93      4.44 o 
   1   7   9      604.21      608.55     10.43 o 
   2   7   9      104.64      118.03     11.67 o 
   3   7   9      390.57      407.66     37.80 o 
   4   7   9      739.29      724.34     21.47 o 
   5   7   9      116.37      109.74      5.62 o 
   6   7   9      722.51      684.66     17.42 o 
   7   7   9      294.15      298.20      9.84 o 
   8   7   9       80.59       78.70      6.51 o 
   9   7   9       11.56       16.26      6.58 o 
  -6   8   9      177.34      163.80     16.42 o 
  -5   8   9       48.84       61.27      6.31 o 
  -4   8   9       58.15       44.59      5.00 o 
  -3   8   9        2.39        1.28      4.56 o 
  -2   8   9      112.99      113.19     13.12 o 
  -1   8   9       21.42       29.81      7.55 o 
   0   8   9       93.52       97.33      6.24 o 
   1   8   9       39.21       40.75      6.66 o 
   2   8   9       32.79       43.07      6.50 o 
   3   8   9       41.28       67.12     27.57 o 
   4   8   9        6.79       11.42      6.82 o 
   5   8   9        9.47       14.63      5.88 o 
   6   8   9       28.27       44.40      7.67 o 
   7   8   9       33.88       23.21     11.15 o 
   8   8   9        8.59       11.76     13.57 o 
  -5   9   9      224.22      240.87      7.54 o 
  -4   9   9        6.78       10.55      4.59 o 
  -3   9   9       32.36       64.07      5.43 o 
  -2   9   9       71.82       83.46      6.13 o 
  -1   9   9      237.33      239.26     18.46 o 
   0   9   9        0.82        0.64      4.67 o 
   1   9   9       78.63       89.59     18.91 o 
   2   9   9      208.85      216.36      7.82 o 
   3   9   9       38.47       44.73      7.41 o 
   4   9   9      121.84      120.18     15.77 o 
   5   9   9        9.51        8.54      6.98 o 
   6   9   9        0.19        0.44      7.25 o 
   7   9   9       67.89       72.86     12.19 o 
  -4  10   9       33.32       32.04      6.72 o 
  -3  10   9        0.65        6.97      5.41 o 
  -2  10   9      533.73      473.91     23.55 o 
  -1  10   9       92.09       91.49      7.41 o 
   0  10   9       97.55       94.92      7.45 o 
   1  10   9       21.09       25.07      7.12 o 
   2  10   9      206.71      187.86     20.04 o 
   3  10   9       36.68       69.40     15.80 o 
   4  10   9      245.85      239.06     12.49 o 
   5  10   9      143.04      126.43      9.30 o 
   6  10   9      131.30      128.17     13.16 o 
  -2  11   9       43.43       53.03      6.11 o 
  -1  11   9      294.46      320.99     14.51 o 
   0  11   9       36.02       35.01      6.12 o 
   1  11   9        7.38       15.58      7.67 o 
   2  11   9      185.34      180.71     13.99 o 
   3  11   9      217.55      216.31      7.14 o 
   4  11   9       34.80       30.62      8.02 o 
   0  -5  10        0.82        8.19      7.75 o 
   1  -5  10        1.83       -1.15      7.03 o 
   2  -5  10       12.81       13.53      6.39 o 
   3  -5  10       91.58       93.69      6.82 o 
   4  -5  10        0.20        2.73      6.29 o 
  -2  -4  10        5.05       20.77      7.85 o 
  -1  -4  10       46.45       41.46     10.79 o 
   0  -4  10       16.70       11.14      7.27 o 
   1  -4  10       53.66       48.42      6.00 o 
   2  -4  10      203.95      210.67      7.01 o 
   3  -4  10       13.98        3.18      5.80 o 
   4  -4  10       40.53       19.31      8.25 o 
   5  -4  10       24.95       34.18      6.10 o 
   6  -4  10       44.51       38.28      6.54 o 
  -4  -3  10        0.00        0.96      5.51 o 
  -3  -3  10      131.15      118.48      8.61 o 
  -2  -3  10       17.63       22.40      7.31 o 
  -1  -3  10        1.91       15.89      5.89 o 
   0  -3  10        0.19        9.90     10.49 o 
   1  -3  10      261.55      264.46      8.31 o 
   2  -3  10        0.00       15.78     12.37 o 
   3  -3  10      357.00      299.25      8.60 o 
   4  -3  10        2.35        1.43      5.26 o 
   5  -3  10       53.61       42.19     10.50 o 
   6  -3  10        2.08        5.80      5.69 o 
   7  -3  10       60.95       52.05      6.61 o 
   8  -3  10        1.82       10.02     10.85 o 
  -5  -2  10        0.88        3.62      6.07 o 
  -4  -2  10       98.95      115.20     14.30 o 
  -3  -2  10        0.17        4.83      6.81 o 
  -2  -2  10      111.71      114.63      6.54 o 
  -1  -2  10       29.53       33.66      6.09 o 
   0  -2  10      462.64      489.08     28.55 o 
   1  -2  10      105.59       96.69      6.23 o 
   2  -2  10       18.16       41.67      5.53 o 
   3  -2  10       73.98       65.17      5.95 o 
   4  -2  10        9.46       11.21      7.05 o 
   5  -2  10       25.66       33.16      7.33 o 
   6  -2  10        8.02        5.56      5.11 o 
   7  -2  10        8.97        8.54      4.89 o 
   8  -2  10       48.96       47.28      5.45 o 
  -5  -1  10      150.24      137.11      6.17 o 
  -4  -1  10        4.33        2.86      4.31 o 
  -3  -1  10        0.11        1.88      6.13 o 
  -2  -1  10        0.32        1.36      6.09 o 
  -1  -1  10      186.52      188.87      7.71 o 
   0  -1  10        1.09       -5.28      5.28 o 
   1  -1  10      703.11      674.46     27.12 o 
   2  -1  10        0.19        3.37      3.91 o 
   3  -1  10      283.15      260.85      8.78 o 
   4  -1  10       11.90       79.91      6.00 o 
   5  -1  10        6.79       19.10      6.92 o 
   6  -1  10        0.96        4.97      6.79 o 
   7  -1  10       19.75       23.90      7.82 o 
   8  -1  10      253.54      240.74      6.73 o 
   9  -1  10        2.75        1.53      6.44 o 
  -6   0  10       30.93       32.89      5.74 o 
  -5   0  10       46.68       43.82      5.28 o 
  -4   0  10        1.15       11.29      5.59 o 
  -3   0  10        0.02        0.53      7.80 o 
  -2   0  10       25.89       30.91      5.68 o 
  -1   0  10        0.52       -6.77      6.77 o 
   0   0  10      537.26      618.51      8.87 o 
   1   0  10        0.05       -2.28      4.96 o 
   2   0  10        0.47       -3.54      4.35 o 
   3   0  10       85.01       87.35      5.55 o 
   4   0  10      901.17      959.19     15.89 o 
   5   0  10        2.56        0.43      4.32 o 
   6   0  10        5.53       -4.69      9.20 o 
   7   0  10        0.08        2.39      5.61 o 
   8   0  10      726.02      819.92     33.05 o 
   9   0  10       18.75       19.01      6.92 o 
  -6   1  10        0.27       -3.45      5.96 o 
  -5   1  10      158.51      164.10      6.37 o 
  -4   1  10       87.95      106.78      8.44 o 
  -3   1  10        2.21       -1.65      4.24 o 
  -2   1  10        3.26        0.70     13.80 o 
  -1   1  10     1166.48     1162.86     83.10 o 
   0   1  10        6.11        5.92     10.56 o 
   1   1  10     1025.92      972.28     51.62 o 
   2   1  10       50.00       52.77      4.80 o 
   3   1  10       44.44       51.59      4.81 o 
   4   1  10      112.68      111.56     11.92 o 
   5   1  10      497.07      459.44     10.95 o 
   6   1  10       71.25       88.11      7.23 o 
   7   1  10      142.25      132.75      7.74 o 
   8   1  10      217.70      201.80      6.83 o 
   9   1  10       17.85       14.50      5.86 o 
  10   1  10       32.43       37.74      7.46 o 
  -7   2  10       14.37       -4.10      8.23 o 
  -6   2  10       58.56       57.62      5.41 o 
  -5   2  10       67.77       67.15      5.53 o 
  -4   2  10       49.52       58.79      5.54 o 
  -3   2  10       95.99       82.30      4.60 o 
  -2   2  10       51.52       62.32      7.73 o 
  -1   2  10       60.19       63.15      5.84 o 
   0   2  10      470.51      456.13      8.81 o 
   1   2  10      218.08      220.56     12.88 o 
   2   2  10        4.93        5.35      5.15 o 
   3   2  10        0.63        2.44      4.86 o 
   4   2  10       51.78       62.84      5.40 o 
   5   2  10       87.11       91.02      5.25 o 
   6   2  10        0.23        6.34      4.56 o 
   7   2  10       66.30       75.42      7.58 o 
   8   2  10      436.03      437.32      9.73 o 
   9   2  10      151.70      139.29      7.88 o 
  10   2  10       41.12       42.69      6.35 o 
  -7   3  10       55.95       49.71      5.55 o 
  -6   3  10       43.07       41.16      5.87 o 
  -5   3  10      126.11      107.50      5.13 o 
  -4   3  10      158.46      172.00      5.68 o 
  -3   3  10       89.01       91.65      5.71 o 
  -2   3  10      216.97      227.36      6.36 o 
  -1   3  10      690.53      667.93     12.51 o 
   0   3  10       19.68       30.05      7.90 o 
   1   3  10      127.68      110.05      6.44 o 
   2   3  10      141.58      143.21      4.65 o 
   3   3  10     1001.92      999.89     14.78 o 
   4   3  10      423.73      403.68      6.90 o 
   5   3  10        0.13       -2.91      5.17 o 
   6   3  10      248.36      274.38      7.80 o 
   7   3  10        0.15       -2.65      5.89 o 
   8   3  10       27.98       31.60      5.12 o 
   9   3  10      145.07      153.78     11.35 o 
  10   3  10        0.18        8.45     10.66 o 
  -7   4  10       11.84       12.16      6.38 o 
  -6   4  10       63.22       54.27     10.06 o 
  -5   4  10        5.91        8.51      4.66 o 
  -4   4  10      492.48      470.17     22.05 o 
  -3   4  10       36.33       29.96      4.33 o 
  -2   4  10      119.13      143.60      5.80 o 
  -1   4  10      414.51      380.84      6.10 o 
   0   4  10      936.89     1014.23    227.43 o 
   1   4  10      171.38      165.94      8.27 o 
   2   4  10      342.94      315.34      6.66 o 
   3   4  10      329.66      305.38      6.91 o 
   4   4  10      218.48      233.13     11.17 o 
   5   4  10      118.73      116.01      6.46 o 
   6   4  10      374.05      394.62     10.94 o 
   7   4  10       20.26       14.55      7.17 o 
   8   4  10       13.43       12.95      5.66 o 
   9   4  10       25.91       29.55      7.29 o 
  10   4  10        6.31       20.30      7.80 o 
  -6   5  10       10.51        6.20      4.60 o 
  -5   5  10      377.92      366.35      7.69 o 
  -4   5  10       30.01       40.27      5.87 o 
  -3   5  10       41.80       47.66      4.60 o 
  -2   5  10      165.82      163.51      5.03 o 
  -1   5  10       81.83       77.23      4.76 o 
   0   5  10       74.30       71.69      5.81 o 
   1   5  10     1143.78     1117.53     10.31 o 
   2   5  10       29.23       30.19      4.69 o 
   3   5  10        0.51        3.09      5.22 o 
   4   5  10      645.71      651.09     12.36 o 
   5   5  10        3.27        5.48      5.33 o 
   6   5  10      177.41      157.97     18.75 o 
   7   5  10      111.57      133.35     14.39 o 
   8   5  10      102.88       96.31      6.01 o 
   9   5  10       27.93       28.51      6.31 o 
  -6   6  10       33.53       33.96      7.96 o 
  -5   6  10      135.41      133.03      6.77 o 
  -4   6  10        0.79       -4.85      4.85 o 
  -3   6  10        0.08        0.09      4.49 o 
  -2   6  10       22.41       29.76      5.34 o 
  -1   6  10       81.29       88.16      4.50 o 
   0   6  10      496.51      520.81      7.80 o 
   1   6  10       32.54       36.04      4.81 o 
   2   6  10      358.10      386.26     18.83 o 
   3   6  10      102.53      109.94      6.60 o 
   4   6  10      283.38      263.60      6.79 o 
   5   6  10        0.06        1.43      5.66 o 
   6   6  10      323.15      336.35     15.27 o 
   7   6  10       11.49       17.20      5.85 o 
   8   6  10       84.12       83.81      9.16 o 
   9   6  10        8.69       11.34      7.28 o 
  -6   7  10       50.74       72.95      7.54 o 
  -5   7  10        9.48       13.49      5.33 o 
  -4   7  10        0.22       -0.47      4.48 o 
  -3   7  10      196.47      220.46      6.81 o 
  -2   7  10        0.30        1.31      4.71 o 
  -1   7  10      440.30      405.88     21.62 o 
   0   7  10        3.93        1.70      4.51 o 
   1   7  10      619.64      597.95      7.77 o 
   2   7  10       36.63       38.59      4.84 o 
   3   7  10       51.57       37.01      5.12 o 
   4   7  10      129.19      101.09      4.86 o 
   5   7  10      244.48      228.73      6.28 o 
   6   7  10       12.32       20.40      5.27 o 
   7   7  10      113.03       94.38      6.60 o 
   8   7  10       66.89       65.04      9.30 o 
  -5   8  10       32.76       40.31      5.08 o 
  -4   8  10      163.39      173.57      5.63 o 
  -3   8  10        2.37        0.93      5.02 o 
  -2   8  10      552.39      528.58      7.68 o 
  -1   8  10       50.63       49.94      7.72 o 
   0   8  10        6.41       16.21      5.80 o 
   1   8  10       41.54       57.88     11.12 o 
   2   8  10      108.79      113.37      6.05 o 
   3   8  10       78.98       89.77      6.81 o 
   4   8  10      152.56      132.83      8.00 o 
   5   8  10        0.11        2.98      6.71 o 
   6   8  10      106.32      106.35      8.13 o 
   7   8  10       67.06       63.89      6.64 o 
   8   8  10       45.31       30.57      6.28 o 
  -4   9  10        1.33        2.52      5.49 o 
  -3   9  10      161.22      154.47      6.32 o 
  -2   9  10      205.59      167.64      9.43 o 
  -1   9  10      201.62      208.03      6.53 o 
   0   9  10       23.25       21.50      7.07 o 
   1   9  10        7.94       13.52      5.66 o 
   2   9  10      526.44      526.58     21.37 o 
   3   9  10       45.00       38.86      7.38 o 
   4   9  10        0.24       -1.42      6.97 o 
   5   9  10       32.45       47.32      6.09 o 
   6   9  10      115.66      116.07      8.62 o 
   7   9  10       10.84        1.10     14.34 o 
  -3  10  10        0.05        1.45      6.43 o 
  -2  10  10      107.03      101.76      5.65 o 
  -1  10  10       58.19       59.36      7.48 o 
   0  10  10        2.17        8.11      7.30 o 
   1  10  10       61.16       89.23      5.57 o 
   2  10  10      489.28      465.27     50.28 o 
   3  10  10       27.81       45.15      6.69 o 
   4  10  10       29.44       27.71      7.99 o 
   5  10  10       20.73       27.73      7.85 o 
  -1  11  10       35.84       50.15      6.92 o 
   0  11  10       52.59       62.01      8.18 o 
   1  11  10      125.19      113.87      7.97 o 
   2  11  10       31.01       33.28     11.41 o 
   3  11  10      242.28      240.30      8.15 o 
   0  -4  11       36.81       64.65     11.29 o 
   1  -4  11        3.32        2.39      7.79 o 
   2  -4  11        8.10       11.00      5.86 o 
   3  -4  11        0.72       -6.08      6.08 o 
   4  -4  11       26.55       23.85      8.08 o 
  -2  -3  11        2.14       -4.04      7.70 o 
  -1  -3  11        0.35       -5.52      5.52 o 
   0  -3  11        0.31       -6.43      7.36 o 
   1  -3  11       41.98       48.59      5.28 o 
   2  -3  11        7.54        1.68      5.73 o 
   3  -3  11       25.45       31.64      6.16 o 
   4  -3  11       51.23       52.55      7.17 o 
   5  -3  11      106.20      111.69      8.05 o 
   6  -3  11       17.00       26.90      6.34 o 
  -3  -2  11        9.91       12.01      6.65 o 
  -2  -2  11      390.97      412.53      9.74 o 
  -1  -2  11        0.63        1.41      5.96 o 
   0  -2  11      117.30      119.67      7.75 o 
   1  -2  11        6.59        7.28      5.99 o 
   2  -2  11       96.97      101.73      5.84 o 
   3  -2  11        2.54        2.86      9.42 o 
   4  -2  11       75.22       88.07      6.36 o 
   5  -2  11       12.41        6.72      5.78 o 
   6  -2  11       54.49       61.41      7.71 o 
   7  -2  11       20.33       21.03      7.89 o 
  -4  -1  11        3.26       -1.41      5.61 o 
  -3  -1  11        0.31       -0.88      6.72 o 
  -2  -1  11        2.56        6.97      5.78 o 
  -1  -1  11      162.35      179.74      7.31 o 
   0  -1  11        1.30       -0.70      7.46 o 
   1  -1  11       54.79       52.44      6.18 o 
   2  -1  11        9.81       12.72      5.69 o 
   3  -1  11      415.88      405.99      6.75 o 
   4  -1  11       97.79      103.41      6.27 o 
   5  -1  11      163.46      126.27      6.81 o 
   6  -1  11      122.91      114.26      9.86 o 
   7  -1  11       25.75       24.72      5.49 o 
   8  -1  11       11.68       15.67      5.56 o 
  -5   0  11        0.40        0.84      5.91 o 
  -4   0  11        0.21       -0.98      5.37 o 
  -3   0  11       13.62       10.39      5.55 o 
  -2   0  11      568.24      614.54      9.51 o 
  -1   0  11       13.46       15.79      7.06 o 
   0   0  11      114.77      132.15     17.69 o 
   1   0  11        4.17       11.10     10.24 o 
   2   0  11       29.22       30.67      4.81 o 
   3   0  11       79.64       85.35      6.07 o 
   4   0  11      130.42      160.88      5.57 o 
   5   0  11       27.19       21.27      4.44 o 
   6   0  11      370.56      433.51     15.97 o 
   7   0  11       66.60       83.24     11.17 o 
   8   0  11      367.28      362.22      8.32 o 
   9   0  11       25.62       31.81      7.01 o 
  -5   1  11       36.34       30.88      4.97 o 
  -4   1  11        6.99        7.51      4.97 o 
  -3   1  11      176.15      168.10     11.14 o 
  -2   1  11        0.74        2.21      6.74 o 
  -1   1  11      243.58      241.85      7.11 o 
   0   1  11        0.02        7.13      4.72 o 
   1   1  11       20.20       17.25      6.59 o 
   2   1  11        2.52        5.39      4.03 o 
   3   1  11      405.50      405.86      9.19 o 
   4   1  11      273.97      266.78      6.68 o 
   5   1  11      171.24      158.57      5.38 o 
   6   1  11        3.18       -2.51      4.65 o 
   7   1  11        4.67        0.63      5.83 o 
   8   1  11      130.37      149.28      8.54 o 
   9   1  11       86.41       78.52      7.65 o 
  -6   2  11      181.59      183.79     14.91 o 
  -5   2  11        3.35        7.90      4.82 o 
  -4   2  11      193.28      198.07      6.69 o 
  -3   2  11       41.41       39.60      4.23 o 
  -2   2  11      141.74      122.77      5.52 o 
  -1   2  11        5.18        8.88      5.65 o 
   0   2  11      110.91      103.86     12.65 o 
   1   2  11       27.02       24.65      5.27 o 
   2   2  11       36.99       35.55      5.49 o 
   3   2  11        0.06        6.36      5.45 o 
   4   2  11       81.41      123.65      5.24 o 
   5   2  11      383.58      367.82      7.54 o 
   6   2  11      254.47      290.12      7.20 o 
   7   2  11        7.59        7.50      6.72 o 
   8   2  11       39.54       49.56      8.78 o 
   9   2  11       50.15       49.45     11.82 o 
  -6   3  11       29.66       32.61      4.71 o 
  -5   3  11       41.12       55.57      6.36 o 
  -4   3  11        2.18       -0.59      5.03 o 
  -3   3  11      173.56      163.60      5.83 o 
  -2   3  11        7.01       17.04      4.68 o 
  -1   3  11       89.65       93.26      6.22 o 
   0   3  11       17.23       16.84      5.21 o 
   1   3  11      235.90      244.05      7.64 o 
   2   3  11      159.73      169.46      5.91 o 
   3   3  11       11.44       12.88      4.15 o 
   4   3  11      295.67      309.50     11.23 o 
   5   3  11        9.37       11.67      5.59 o 
   6   3  11       74.91       73.00      5.92 o 
   7   3  11       25.96       29.55      6.09 o 
   8   3  11       42.76       65.72      6.78 o 
   9   3  11       14.51       16.27     10.90 o 
  -6   4  11      157.11      168.24      6.99 o 
  -5   4  11        3.71        3.90      5.20 o 
  -4   4  11      143.18      159.57      7.20 o 
  -3   4  11      193.92      190.26      5.91 o 
  -2   4  11       74.44       87.87      5.17 o 
  -1   4  11      111.95      102.31      4.71 o 
   0   4  11     1201.38     1252.96     33.90 o 
   1   4  11      102.54      100.84      7.30 o 
   2   4  11      128.29      138.43      6.20 o 
   3   4  11      340.64      334.82      7.37 o 
   4   4  11      947.64      975.76     16.99 o 
   5   4  11       49.44       57.58      5.22 o 
   6   4  11       36.05       69.39      5.85 o 
   7   4  11      131.70      141.73      7.64 o 
   8   4  11      208.21      172.87      8.18 o 
   9   4  11        9.68       -0.27     10.82 o 
  -6   5  11       31.78       26.33      6.63 o 
  -5   5  11      156.14      132.32     11.46 o 
  -4   5  11      124.91      123.64      5.57 o 
  -3   5  11      549.41      596.71     17.35 o 
  -2   5  11       40.36       33.30      5.47 o 
  -1   5  11       26.73       33.28      4.34 o 
   0   5  11       23.92       19.35      4.25 o 
   1   5  11      180.02      168.28      8.48 o 
   2   5  11      300.80      304.93     11.07 o 
   3   5  11        2.57        6.68      4.96 o 
   4   5  11      241.23      240.50     15.43 o 
   5   5  11      195.75      184.22      6.81 o 
   6   5  11        9.50        8.26      5.71 o 
   7   5  11      110.88      101.04      7.44 o 
   8   5  11      156.81      150.85      8.22 o 
   9   5  11       75.16       69.90     11.67 o 
  -5   6  11        9.49        2.25      5.56 o 
  -4   6  11       26.69       22.30      4.52 o 
  -3   6  11        1.14       -1.91      4.26 o 
  -2   6  11      320.74      311.55     25.45 o 
  -1   6  11       14.53       15.07      4.46 o 
   0   6  11       26.48       41.10      8.73 o 
   1   6  11      127.64      140.70      6.07 o 
   2   6  11       28.34       30.86      3.96 o 
   3   6  11       78.69       75.88      5.59 o 
   4   6  11      255.95      256.97     15.96 o 
   5   6  11       59.15       52.80      5.96 o 
   6   6  11        5.78        6.61      5.66 o 
   7   6  11       30.34       19.54      5.85 o 
   8   6  11       43.52       53.05      8.75 o 
   9   6  11        6.44        7.87     11.32 o 
  -5   7  11      103.37      109.14      6.28 o 
  -4   7  11       11.21       -1.85      5.26 o 
  -3   7  11       34.35       32.84      4.37 o 
  -2   7  11        7.71        2.49      4.47 o 
  -1   7  11        1.71        1.10      4.51 o 
   0   7  11        4.34        1.43      5.26 o 
   1   7  11       75.53       71.34      4.55 o 
   2   7  11      128.87      113.46      4.96 o 
   3   7  11        1.44        3.43      4.62 o 
   4   7  11        5.65        8.24      5.45 o 
   5   7  11      211.57      250.49     12.31 o 
   6   7  11       81.17       87.57      6.69 o 
   7   7  11       61.12       48.28      6.37 o 
   8   7  11      106.41       77.53      7.58 o 
  -4   8  11      598.21      587.43     18.89 o 
  -3   8  11        6.12       16.83      5.35 o 
  -2   8  11      168.60      153.55      9.96 o 
  -1   8  11        8.18       12.21      5.82 o 
   0   8  11       42.54       55.39      6.27 o 
   1   8  11       29.27       26.57      4.87 o 
   2   8  11      459.52      407.50     27.16 o 
   3   8  11       26.39       29.63      6.82 o 
   4   8  11       65.32       51.42      7.11 o 
   5   8  11       13.99       50.69      7.80 o 
   6   8  11       59.67       62.27      5.23 o 
   7   8  11        3.89        3.69      5.51 o 
  -3   9  11      175.38      189.29      9.89 o 
  -2   9  11        0.05       -3.30      5.98 o 
  -1   9  11        1.31       14.19      5.86 o 
   0   9  11       48.27       51.40      6.57 o 
   1   9  11      171.29      189.16      6.98 o 
   2   9  11       23.15       29.60      7.00 o 
   3   9  11      173.64      210.27      8.38 o 
   4   9  11       32.10       14.72      7.62 o 
   5   9  11        6.90        4.39      7.51 o 
   6   9  11      103.81       96.34      9.91 o 
  -2  10  11       32.50       38.22      6.89 o 
  -1  10  11       60.27       63.20      8.10 o 
   0  10  11      303.26      281.98      8.98 o 
   1  10  11        4.89        9.07      5.90 o 
   2  10  11      109.70      106.03      8.61 o 
   3  10  11      145.68      119.36      7.21 o 
   4  10  11       23.96       27.91      8.27 o 
   1  -3  12       85.17       65.23      5.96 o 
   2  -3  12        0.88       -3.83      8.88 o 
   3  -3  12        3.57        4.11      6.18 o 
   4  -3  12        0.32        4.65     10.93 o 
  -1  -2  12        1.95       14.54      8.11 o 
   0  -2  12       34.91       34.66      8.16 o 
   1  -2  12        0.78        1.13      4.70 o 
   2  -2  12      362.62      336.25     11.32 o 
   3  -2  12        4.16       10.05      7.49 o 
   4  -2  12       96.81      103.52      6.77 o 
   5  -2  12        1.62        4.35      7.93 o 
   6  -2  12      157.19      155.06      7.47 o 
  -2  -1  12        4.02        9.83      6.46 o 
  -1  -1  12       59.69       69.31      6.82 o 
   0  -1  12        0.05        1.81      5.18 o 
   1  -1  12        0.89        6.60      7.16 o 
   2  -1  12       32.19       34.05      5.20 o 
   3  -1  12       98.07      101.52      5.69 o 
   4  -1  12        1.17        0.77      6.52 o 
   5  -1  12      220.54      206.46     14.69 o 
   6  -1  12        0.04        2.15      6.27 o 
   7  -1  12        2.51        8.38      6.22 o 
  -3   0  12        2.35        7.07      4.73 o 
  -2   0  12        2.06        6.33      6.36 o 
  -1   0  12        6.87        5.16      5.85 o 
   0   0  12       52.93       61.96      6.35 o 
   1   0  12       11.78        9.60      6.08 o 
   2   0  12      545.99      590.18     12.79 o 
   3   0  12        9.22        9.72      7.29 o 
   4   0  12        3.27        3.66      4.35 o 
   5   0  12       87.57       88.67      7.65 o 
   6   0  12       78.09       76.51      8.03 o 
   7   0  12       19.12       37.08      7.55 o 
   8   0  12       37.11       36.00      8.27 o 
  -4   1  12       10.90       10.65      5.53 o 
  -3   1  12      104.85      106.54      5.21 o 
  -2   1  12        3.39       10.65      5.90 o 
  -1   1  12        0.28       -2.00      7.52 o 
   0   1  12        3.88        6.24      5.71 o 
   1   1  12      241.83      241.98      6.77 o 
   2   1  12        0.48        6.48      4.83 o 
   3   1  12      269.19      280.03     16.41 o 
   4   1  12       75.88       88.33      7.39 o 
   5   1  12       33.73       36.13      4.73 o 
   6   1  12       16.87       40.35      6.12 o 
   7   1  12        9.89       11.95      8.50 o 
   8   1  12       22.30       31.84      7.83 o 
  -4   2  12       25.21       39.16      5.45 o 
  -3   2  12        0.08       -4.44      4.44 o 
  -2   2  12      120.43      117.24      6.86 o 
  -1   2  12       38.94       40.49      5.55 o 
   0   2  12      466.31      461.60      7.94 o 
   1   2  12       95.32       94.62     11.99 o 
   2   2  12      141.34      132.81      6.21 o 
   3   2  12      208.45      215.66      6.45 o 
   4   2  12       57.97       62.86      4.47 o 
   5   2  12        0.71        5.58      4.80 o 
   6   2  12        0.69        8.32      5.92 o 
   7   2  12       33.21       22.53      7.44 o 
   8   2  12       70.82       58.67     10.88 o 
  -5   3  12       51.47       49.41      5.98 o 
  -4   3  12        0.00        4.86      5.27 o 
  -3   3  12       36.41       38.13      4.58 o 
  -2   3  12      138.94      143.55      6.39 o 
  -1   3  12      192.08      184.89      7.01 o 
   0   3  12       14.17       25.60      5.84 o 
   1   3  12      479.19      495.74      9.64 o 
   2   3  12       62.49       73.73      5.69 o 
   3   3  12        8.26        3.90      4.17 o 
   4   3  12       12.66       25.05      5.44 o 
   5   3  12        4.30        3.99      5.54 o 
   6   3  12      150.83      148.93      6.85 o 
   7   3  12      100.27       93.99      6.36 o 
   8   3  12       24.29       33.59      8.61 o 
   9   3  12        1.14       10.52     10.72 o 
  -5   4  12       24.58       34.70      6.66 o 
  -4   4  12        1.05        3.15      5.38 o 
  -3   4  12        4.00        2.62      4.93 o 
  -2   4  12       99.57      100.83      7.63 o 
  -1   4  12       10.83       11.22      4.99 o 
   0   4  12        1.05       28.78      7.05 o 
   1   4  12      126.90      117.40      9.00 o 
   2   4  12       72.59       94.01      5.22 o 
   3   4  12      305.57      267.95     10.73 o 
   4   4  12      405.48      412.56     17.64 o 
   5   4  12      118.60      120.67      6.43 o 
   6   4  12        6.89       18.21      5.93 o 
   7   4  12        6.48       14.57      6.25 o 
   8   4  12      213.79      208.19     14.39 o 
  -5   5  12       27.07       19.41      5.77 o 
  -4   5  12       18.80       21.36      5.52 o 
  -3   5  12        2.15        6.79      5.92 o 
  -2   5  12       44.28       47.42      6.05 o 
  -1   5  12       69.05       66.48      6.14 o 
   0   5  12        1.02       -5.40      5.40 o 
   1   5  12      117.97      129.69     10.38 o 
   2   5  12        4.01        5.82      5.70 o 
   3   5  12       79.57       72.45      5.67 o 
   4   5  12        5.17       14.31      5.64 o 
   5   5  12      887.85      878.53     12.03 o 
   6   5  12       95.94       91.10      6.14 o 
   7   5  12        1.76        1.51      7.49 o 
   8   5  12      257.71      228.60      9.08 o 
  -4   6  12      123.11      111.89      6.19 o 
  -3   6  12      105.17      116.08      6.42 o 
  -2   6  12       11.67        6.66      7.44 o 
  -1   6  12        7.36        8.98      5.09 o 
   0   6  12      341.19      314.29     21.34 o 
   1   6  12       63.58       51.43      4.86 o 
   2   6  12      335.42      317.85     14.12 o 
   3   6  12        1.20        5.45      4.63 o 
   4   6  12       10.72       22.24      6.52 o 
   5   6  12        0.13       -1.72      6.50 o 
   6   6  12        4.17        6.62      7.42 o 
   7   6  12      139.63      141.00      7.17 o 
   8   6  12       68.31       68.57      7.66 o 
  -4   7  12       11.63        9.78      5.72 o 
  -3   7  12       34.20       42.10      6.47 o 
  -2   7  12        7.30        9.46      5.03 o 
  -1   7  12        3.20        2.33      4.71 o 
   0   7  12       12.37        9.46      5.50 o 
   1   7  12        7.90        9.85      5.10 o 
   2   7  12        9.61       15.38      6.67 o 
   3   7  12      137.80      144.14      6.09 o 
   4   7  12        3.22        3.89      4.50 o 
   5   7  12        0.29        5.54      6.36 o 
   6   7  12      183.07      179.84      7.48 o 
   7   7  12        9.17       15.93      7.69 o 
  -3   8  12       14.48       11.67      6.54 o 
  -2   8  12       31.45       31.01      5.48 o 
  -1   8  12      178.15      190.45      6.99 o 
   0   8  12      982.00      848.67     51.91 o 
   1   8  12       85.23       97.11      6.14 o 
   2   8  12      168.02      147.72      6.62 o 
   3   8  12      144.56      129.32      6.39 o 
   4   8  12      157.83      160.55      8.00 o 
   5   8  12        1.44       14.10      5.74 o 
   6   8  12      148.27      134.28      5.94 o 
  -2   9  12       41.75       36.06      6.04 o 
  -1   9  12        9.42       12.27      6.71 o 
   0   9  12       44.23       43.51      5.46 o 
   1   9  12      131.45      134.14      6.79 o 
   2   9  12        1.40        3.28      5.98 o 
   3   9  12       10.04       18.90      6.45 o 
   4   9  12      137.83      139.95     12.93 o 
   5   9  12      102.77      121.70     19.92 o 
   0  10  12      137.32      127.22      8.46 o 
   1  10  12       31.12       29.29      7.86 o 
   2  10  12       21.91       19.22      7.58 o 
   3  10  12       98.69       98.80      9.82 o 
   0  -1  13        0.01       -7.09     13.13 o 
   1  -1  13       13.34       25.23      5.06 o 
   2  -1  13        0.23       -3.11      6.45 o 
   3  -1  13       82.44       75.17      7.23 o 
   4  -1  13        2.04        0.12      7.81 o 
   5  -1  13        1.97        7.14      8.66 o 
  -2   0  13       20.65       22.29      8.09 o 
  -1   0  13        1.95        8.29      6.42 o 
   0   0  13       28.48       47.35      7.34 o 
   1   0  13        1.61        3.50      6.26 o 
   2   0  13        1.75       -1.64      5.21 o 
   3   0  13        0.36        0.42      4.57 o 
   4   0  13        0.43        7.40      5.15 o 
   5   0  13        9.99        9.14      6.18 o 
   6   0  13       44.18       54.84     14.34 o 
  -2   1  13        4.83        9.67      6.36 o 
  -1   1  13        0.52        3.99     16.05 o 
   0   1  13        0.58        0.25      6.11 o 
   1   1  13       23.99       39.41      7.47 o 
   2   1  13        0.29        1.87      5.22 o 
   3   1  13       18.61       19.22      5.00 o 
   4   1  13        0.05        3.37      5.05 o 
   5   1  13       10.02       17.50      6.05 o 
   6   1  13        0.39       -5.61      6.17 o 
   7   1  13      161.80      136.07      7.43 o 
  -3   2  13        6.61        2.43      5.50 o 
  -2   2  13      269.02      297.06     11.71 o 
  -1   2  13        0.68        0.14     11.28 o 
   0   2  13       76.19       77.67      5.50 o 
   1   2  13        0.15       -5.04      5.04 o 
   2   2  13       98.82      100.87      5.67 o 
   3   2  13        2.08        0.24      5.17 o 
   4   2  13      170.67      162.85      8.18 o 
   5   2  13       97.70       88.35      6.46 o 
   6   2  13       47.82       50.90      6.22 o 
   7   2  13       41.46       34.98      7.72 o 
  -3   3  13        3.28        9.61      6.22 o 
  -2   3  13        0.01        0.45      4.46 o 
  -1   3  13      176.92      178.00      6.17 o 
   0   3  13        0.59       -0.29      7.17 o 
   1   3  13       41.58       60.36     13.88 o 
   2   3  13       15.85       20.66      5.86 o 
   3   3  13       54.06       47.60      5.21 o 
   4   3  13        9.39       16.42      4.54 o 
   5   3  13      251.47      235.58      7.87 o 
   6   3  13       78.48       82.06      6.27 o 
   7   3  13       10.80       11.03      6.43 o 
   8   3  13       77.71       67.64      7.03 o 
  -3   4  13        5.44        8.68      6.13 o 
  -2   4  13      142.63      143.92      6.13 o 
  -1   4  13       36.67       33.56      5.18 o 
   0   4  13        3.84       13.97      7.31 o 
   1   4  13      113.80       92.78      6.40 o 
   2   4  13       92.74       95.24      6.52 o 
   3   4  13      115.13      111.91      6.20 o 
   4   4  13       67.88       98.91      6.34 o 
   5   4  13      155.98      144.48      6.14 o 
   6   4  13       45.52       51.28      5.62 o 
   7   4  13       36.26       32.16      6.41 o 
   8   4  13      118.95      125.89      7.27 o 
  -3   5  13       60.13       68.78      5.78 o 
  -2   5  13       19.94       15.16      4.79 o 
  -1   5  13      260.08      232.44      5.93 o 
   0   5  13        1.57       -3.11      9.29 o 
   1   5  13      104.70       99.02      5.38 o 
   2   5  13        1.20        4.32      5.24 o 
   3   5  13      381.35      393.28     18.01 o 
   4   5  13       74.37       73.13     10.77 o 
   5   5  13       32.07       23.66      6.19 o 
   6   5  13       51.00       57.29      9.85 o 
   7   5  13        1.64        0.58      6.96 o 
  -3   6  13        0.03       13.28      6.40 o 
  -2   6  13      103.63      101.57      6.68 o 
  -1   6  13       52.14       56.44      6.01 o 
   0   6  13      139.66      106.23     14.46 o 
   1   6  13       69.09       64.29      5.07 o 
   2   6  13       16.06        8.50      4.65 o 
   3   6  13        2.05        1.81      5.78 o 
   4   6  13       30.83       29.20      5.08 o 
   5   6  13      125.59      113.72      6.05 o 
   6   6  13       28.00       29.19      6.53 o 
   7   6  13        2.29        4.33      6.61 o 
  -3   7  13       51.86       60.18      5.21 o 
  -2   7  13        3.15        3.52      5.57 o 
  -1   7  13       37.32       45.11      7.24 o 
   0   7  13       18.86       25.41      5.89 o 
   1   7  13        2.62       -1.71      5.26 o 
   2   7  13       10.37       13.39      5.33 o 
   3   7  13        1.52        5.32      5.19 o 
   4   7  13      122.91      129.97      5.35 o 
   5   7  13       24.51       22.41      6.27 o 
   6   7  13        0.19       -1.19      6.63 o 
  -2   8  13      176.35      150.46     16.34 o 
  -1   8  13        0.74        3.81      5.65 o 
   0   8  13      323.24      303.42     17.90 o 
   1   8  13       10.86       10.82      4.62 o 
   2   8  13       26.76       32.42      5.86 o 
   3   8  13       44.06       47.77      5.46 o 
   4   8  13      416.95      406.92     22.18 o 
   5   8  13        0.85        2.51      5.87 o 
   6   8  13        4.23        0.92     12.01 o 
   0   9  13       10.19        1.49      6.24 o 
   1   9  13       51.52       64.99      6.72 o 
   2   9  13        0.46       -3.69      7.05 o 
   3   9  13       29.40       30.67      6.90 o 
   4   9  13       76.82       76.67      8.92 o 
   2   0  14       18.02       20.76      5.22 o 
   3   0  14        1.83        1.62      6.69 o 
   0   1  14        0.02       -3.59     11.58 o 
   1   1  14       70.34       68.69      8.23 o 
   2   1  14       23.73       18.24      5.67 o 
   3   1  14        7.14       12.19      5.29 o 
   4   1  14       18.88       27.04      6.48 o 
   5   1  14       44.11       42.45      5.91 o 
  -1   2  14        6.63        7.18      5.81 o 
   0   2  14       25.95       20.53      6.45 o 
   1   2  14        3.64        7.54      5.47 o 
   2   2  14      235.02      274.13     11.84 o 
   3   2  14       23.39       27.07      5.29 o 
   4   2  14       15.71       33.08      5.45 o 
   5   2  14       34.42       41.55      5.67 o 
   6   2  14      146.28      144.37      7.21 o 
  -1   3  14       71.41       70.28      5.94 o 
   0   3  14        2.19        4.39      7.47 o 
   1   3  14        3.13        5.82      5.96 o 
   2   3  14       48.77       51.08      6.26 o 
   3   3  14      118.41      115.20      5.56 o 
   4   3  14        0.04       11.83      6.27 o 
   5   3  14       19.44       17.53      5.42 o 
   6   3  14        1.71        8.37      6.96 o 
  -2   4  14        8.01       -0.05      6.41 o 
  -1   4  14        4.64        7.57      5.48 o 
   0   4  14        0.53        1.16      6.18 o 
   1   4  14       17.51       13.93      7.32 o 
   2   4  14      110.62      115.05      6.71 o 
   3   4  14       46.61       50.91      5.11 o 
   4   4  14        0.56       -1.93      5.36 o 
   5   4  14       76.28       70.37      6.41 o 
   6   4  14      124.16      122.47      7.09 o 
  -2   5  14        4.29       11.33      6.60 o 
  -1   5  14       30.65       29.54      6.61 o 
   0   5  14        6.31        6.12      5.33 o 
   1   5  14       30.83       28.52      6.14 o 
   2   5  14        1.06       12.57      7.02 o 
   3   5  14      128.06      116.58      5.42 o 
   4   5  14        0.24        6.07      8.50 o 
   5   5  14        0.00        5.91      6.09 o 
   6   5  14        0.13        6.50      6.67 o 
  -1   6  14        9.57       10.68      6.60 o 
   0   6  14       74.00       62.97      6.73 o 
   1   6  14        2.73       10.42      4.31 o 
   2   6  14      104.79      113.81      6.12 o 
   3   6  14      110.67      104.88      5.42 o 
   4   6  14      103.45       94.73      6.92 o 
   5   6  14        3.10        6.56      6.45 o 
   6   6  14        7.95       13.68      6.81 o 
  -1   7  14       15.37        9.92      4.83 o 
   0   7  14       10.44       13.55      6.57 o 
   1   7  14       95.15       85.97      5.26 o 
   2   7  14       37.28       33.65      4.51 o 
   3   7  14        0.93        1.37      4.83 o 
   4   7  14       37.41       34.10      5.12 o 
   5   7  14       13.22       17.08      5.72 o 
   0   8  14        3.41        3.47     11.48 o 
   1   8  14       61.91       65.13      6.19 o 
   2   8  14      174.90      161.22      6.65 o 
   3   8  14        0.00        0.91      6.10 o 
   4   8  14       62.88       36.78      8.56 o 
   2   3  15        6.73       10.37      5.57 o 
   3   3  15      142.35      140.92      9.03 o 
   1   4  15        8.67        9.79      6.63 o 
   2   4  15        6.94        7.55      5.73 o 
   3   4  15       15.58       19.74      6.51 o 
   4   4  15       42.78       53.82      8.48 o 
   1   5  15       61.39       74.94      5.51 o 
   2   5  15        0.31        0.72      6.22 o 
   3   5  15        4.59        8.02      6.47 o 
   4   5  15        0.29        2.02      8.03 o 
   2   6  15      111.93      106.89      7.23 o 
   3   6  15        0.69        4.03      7.18 o 
                                                 
